# Supplementary material for: Shift of dietary carbohydrate source from milk to various solid feeds reshapes the rumen and fecal microbiome in calves
Source: Sci Rep. 2022 Jul 20;12:12383. doi: 10.1038/s41598-022-16052-2 (PMC9300698; doi:10.1038/s41598-022-16052-2)
Supplement: Supplementary file 2 — Supplementary Table 1. [file 41598_2022_16052_MOESM2_ESM.xlsx]

## Sheet: Phylum
	Rumen fluid				Feces
Phylum	Total read counts	% of total		Phylum	Total read counts	% of total
Firmicutes	2019496	42.8618		Firmicutes	1973257	56.4474
Bacteroidetes	1499079	31.8165		Bacteroidetes	798388	22.8389
Proteobacteria	501592	10.6458		Proteobacteria	345361	9.87947
Actinobacteria	430941	9.1463		Actinobacteria	277287	7.93213
Verrucomicrobia	96663	2.05158		Verrucomicrobia	26281	0.7518
Cyanobacteria	48594	1.03136		Tenericutes	25748	0.736553
Tenericutes	37624	0.798532		Euryarchaeota	14526	0.415534
Spirochaetes	22086	0.468753		Epsilonbacteraeota	9766	0.279368
Fibrobacteres	16642	0.35321		Cyanobacteria	9382	0.268384
Euryarchaeota	14990	0.318148		Spirochaetes	8156	0.233312
Kiritimatiellaeota	8486	0.180107		Planctomycetes	2458	0.0703141
Elusimicrobia	5151	0.109325		Elusimicrobia	1800	0.0514912
Planctomycetes	2757	0.0585146		Lentisphaerae	1663	0.0475721
Chloroflexi	2044	0.0433819		Kiritimatiellaeota	841	0.0240578
WPS-2	1797	0.0381395		Fibrobacteres	785	0.0224559
Lentisphaerae	1234	0.0261904		Patescibacteria	16	0.0004577
Epsilonbacteraeota	867	0.0184012		Chloroflexi	15	0.000429093
Synergistetes	828	0.0175735		Deferribacteres	10	0.000286062
Patescibacteria	311	0.00660067		WPS-2	3	8.58187e-05
Fusobacteria	284	0.00602762		Armatimonadetes	0	0
Thaumarchaeota	69	0.00146446		Deinococcus-Thermus	0	0
Armatimonadetes	61	0.00129466		Fusobacteria	0	0
Deinococcus-Thermus	49	0.00103998		Synergistetes	0	0
Deferribacteres	0	0		Thaumarchaeota	0	0
Sum	4711645			Sum	3495743

## Sheet: Family
	Rumen fluid				Feces
Family	Total read counts	% of total		Family	Total read counts	% of total
Prevotellaceae	1000208	21.2222		Ruminococcaceae	859601	24.5886
Lachnospiraceae	641811	13.6178		Lachnospiraceae	632355	18.0883
Ruminococcaceae	454315	9.63957		Bacteroidaceae	344082	9.84236
Veillonellaceae	291352	6.18185		Prevotellaceae	229772	6.57256
Bacteroidaceae	285971	6.06768		Bifidobacteriaceae	191480	5.47723
Succinivibrionaceae	247732	5.25633		Enterobacteriaceae	155066	4.43562
Actinomycetaceae	246909	5.23887		Rikenellaceae	93603	2.67749
Erysipelotrichaceae	212671	4.51241		Veillonellaceae	92076	2.63381
Pasteurellaceae	149252	3.1668		Erysipelotrichaceae	70090	2.0049
Acidaminococcaceae	138319	2.93483		Pasteurellaceae	66592	1.90484
Akkermansiaceae	95273	2.02148		Succinivibrionaceae	64457	1.84377
Streptococcaceae	85101	1.80566		Muribaculaceae	62199	1.77918
Bifidobacteriaceae	72493	1.53814		Acidaminococcaceae	59326	1.697
Christensenellaceae	65852	1.39724		Burkholderiaceae	51894	1.48441
Unknown	65112	1.38153		Christensenellaceae	50477	1.44388
Burkholderiaceae	63150	1.3399		Coriobacteriaceae	48415	1.3849
Rikenellaceae	53533	1.13585		Lactobacillaceae	48376	1.38378
Coriobacteriaceae	53368	1.13235		Clostridiaceae 1	47083	1.3468
Lactobacillaceae	46686	0.990575		Family XIII	35901	1.02694
Atopobiaceae	44690	0.948224		Akkermansiaceae	24964	0.714088
Muribaculaceae	42505	0.901863		Bacteroidales RF16 group	24782	0.708882
Bacteria_Cyanobacteria_Melainabacteria_Gastranaerophilales_uncultured rumen bacterium	29873	0.63384		Peptostreptococcaceae	21216	0.606877
Porphyromonadaceae	26979	0.572435		Clostridiales vadinBB60 group	21120	0.604131
F082	24741	0.52495		Atopobiaceae	20611	0.589571
Spirochaetaceae	22086	0.468617		Streptococcaceae	16438	0.470204
Family XIII	21643	0.459217		p-251-o5	14907	0.42641
Tannerellaceae	17478	0.370845		Methanobacteriaceae	12146	0.347433
Fibrobacteraceae	16642	0.353107		Unknown	11502	0.329011
Methanobacteriaceae	13536	0.287204		Peptococcaceae	11237	0.321431
Enterobacteriaceae	13515	0.286759		Actinomycetaceae	10972	0.313851
Marinifilaceae	12925	0.27424		Campylobacteraceae	9766	0.279353
Bacteroidales RF16 group	12905	0.273816		Spirochaetaceae	8138	0.232785
Desulfovibrionaceae	12519	0.265626		Bacteria_Bacteroidetes_Bacteroidia_Bacteroidales_uncultured	6380	0.182498
Bacteria_Tenericutes_Mollicutes_Mollicutes RF39_uncultured rumen bacterium	10295	0.218437		Marinifilaceae	5419	0.155009
Bacteria_Cyanobacteria_Melainabacteria_Gastranaerophilales_uncultured bacterium	8942	0.18973		F082	5039	0.144139
Bacteria_Kiritimatiellaeota_Kiritimatiellae_WCHB1-41_uncultured rumen bacterium	8290	0.175896		Bacteria_Cyanobacteria_Melainabacteria_Gastranaerophilales_uncultured bacterium	4926	0.140907
Bacteria_Bacteroidetes_Bacteroidia_Bacteroidales_uncultured	7292	0.15472		Tannerellaceae	4914	0.140563
Eggerthellaceae	6937	0.147188		Eggerthellaceae	4880	0.139591
Clostridiales vadinBB60 group	6799	0.14426		Bacteria_Proteobacteria_Alphaproteobacteria_Rhodospirillales_uncultured	4375	0.125146
Eubacteriaceae	5378	0.114109		Paludibacteraceae	4029	0.115248
Elusimicrobiaceae	5110	0.108423		Bacteria_Tenericutes_Mollicutes_Mollicutes RF39_uncultured bacterium	3421	0.0978567
Bacteria_Tenericutes_Mollicutes_Mollicutes RF39_uncultured bacterium	4483	0.0951195		Bacteria_Tenericutes_Mollicutes_Izimaplasmatales_uncultured bacterium	3317	0.0948818
Neisseriaceae	4119	0.0873962		Bacteria_Tenericutes_Mollicutes_Mollicutes RF39_uncultured rumen bacterium	3147	0.090019
Micrococcaceae	3920	0.0831738		Desulfovibrionaceae	2788	0.0797499
Bacteroidales BS11 gut group	3563	0.0755991		Pirellulaceae	2458	0.0703104
Moraxellaceae	3362	0.0713343		Bacteria_Cyanobacteria_Melainabacteria_Gastranaerophilales_uncultured rumen bacterium	2445	0.0699385
p-251-o5	3149	0.0668149		Bacteria_Tenericutes_Mollicutes_Izimaplasmatales_gut metagenome	2352	0.0672783
Bacteria_Proteobacteria_Alphaproteobacteria_Rhodospirillales_uncultured	3126	0.0663269		Eubacteriaceae	2345	0.067078
uncultured Firmicutes bacterium	3088	0.0655206		Methanocorpusculaceae	2156	0.0616717
Peptococcaceae	2784	0.0590704		Elusimicrobiaceae	1800	0.0514885
Pirellulaceae	2745	0.0582429		Barnesiellaceae	1787	0.0511166
Bacteroidales UCG-001	2545	0.0539993		Victivallaceae	1347	0.0385305
Enterococcaceae	2520	0.0534689		Puniceicoccaceae	1317	0.0376724
Anaeroplasmataceae	2273	0.0482281		Anaeroplasmataceae	1302	0.0372433
Anaerolineaceae	2020	0.04286		Bacteria_Tenericutes_Mollicutes_EMP-G18_uncultured Mollicutes bacterium	1302	0.0372433
Clostridiaceae 1	1897	0.0402502		Defluviitaleaceae	1266	0.0362136
Methanomethylophilaceae	1454	0.0308507		Planococcaceae	1005	0.0287477
Weeksellaceae	1436	0.0304688		Enterococcaceae	972	0.0278038
Pedosphaeraceae	1372	0.0291108		Flavobacteriaceae	837	0.0239421
uncultured cyanobacterium	1180	0.025037		Fibrobacteraceae	785	0.0224547
Corynebacteriaceae	1097	0.0232759		Bacteria_Tenericutes_Mollicutes_EMP-G18_uncultured bacterium	715	0.0204524
Bacteria_WPS-2_uncultured rumen bacterium_uncultured rumen bacterium_uncultured rumen bacterium	1050	0.0222787		uncultured Erysipelotrichaceae bacterium	708	0.0202521
Bacteria_Cyanobacteria_Melainabacteria_Gastranaerophilales_gut metagenome	958	0.0203267		metagenome	639	0.0182784
Barnesiellaceae	951	0.0201781		uncultured prokaryote	632	0.0180782
unidentified rumen bacterium RF39	890	0.0188839		Bacteria_Kiritimatiellaeota_Kiritimatiellae_WCHB1-41_uncultured rumen bacterium	542	0.0155037
vadinBE97	880	0.0186717		Bacteria_Actinobacteria_Coriobacteriia_Coriobacteriales_uncultured	447	0.0127863
Campylobacteraceae	867	0.0183958		uncultured Lachnospiraceae bacterium	433	0.0123858
Bacteria_Proteobacteria_Alphaproteobacteria_Rickettsiales_uncultured	855	0.0181412		vadinBE97	316	0.00903909
Synergistaceae	828	0.0175683		Bacillaceae	284	0.00812373
Rhizobiaceae	738	0.0156587		Bacteria_Kiritimatiellaeota_Kiritimatiellae_WCHB1-41_uncultured bacterium	282	0.00806653
Xanthomonadaceae	714	0.0151495		gir-aah93h0	253	0.00723699
Pseudomonadaceae	612	0.0129853		Clostridium sp. CAG:306	227	0.00649327
Bacteria_Firmicutes_Clostridia_Clostridiales_Family XI	607	0.0128792		Methanomethylophilaceae	224	0.00640745
Flavobacteriaceae	605	0.0128368		Bacteria_Tenericutes_Mollicutes_Izimaplasmatales_uncultured rumen bacterium	182	0.00520606
Defluviitaleaceae	587	0.0124549		Coriobacteriales Incertae Sedis	178	0.00509164
Carnobacteriaceae	584	0.0123912		Bacteroidales UCG-001	159	0.00454815
Bacteria_Actinobacteria_Coriobacteriia_Coriobacteriales_uncultured	553	0.0117335		Corynebacteriaceae	126	0.00360419
Staphylococcaceae	542	0.0115001		unidentified rumen bacterium RF39	126	0.00360419
Peptostreptococcaceae	536	0.0113727		Bacteria_Firmicutes_Clostridia_DTU014_uncultured bacterium	72	0.00205954
Sphingomonadaceae	532	0.0112879		Bacteria_Tenericutes_Mollicutes_Mollicutes RF39_uncultured organism	63	0.0018021
Microbacteriaceae	441	0.00935706		Bacteria_Tenericutes_Mollicutes_Mollicutes RF39_gut metagenome	56	0.00160186
Bacteroidetes BD2-2	386	0.00819008		Dysgonomonadaceae	53	0.00151605
Bacteria_Tenericutes_Mollicutes_Mollicutes RF39_gut metagenome	378	0.00802033		Bacteria_Proteobacteria_Deltaproteobacteria_Bradymonadales_uncultured rumen bacterium	52	0.00148744
Aerococcaceae	340	0.00721406		Beijerinckiaceae	50	0.00143023
Victivallaceae	308	0.00653509		Microbacteriaceae	47	0.00134442
Sphingobacteriaceae	285	0.00604708		Rhizobiaceae	45	0.00128721
Fusobacteriaceae	284	0.00602586		Carnobacteriaceae	29	0.000829536
Coriobacteriales Incertae Sedis	278	0.00589855		Bacteria_Tenericutes_Mollicutes_Mollicutes RF39_uncultured Mollicutes bacterium	28	0.000800932
Saccharimonadaceae	263	0.00558028		uncultured Erysipelotrichia bacterium	21	0.000600699
Dysgonomonadaceae	237	0.00502862		uncultured Firmicutes bacterium	20	0.000572094
Bacteria_Cyanobacteria_Melainabacteria_Gastranaerophilales_uncultured organism	235	0.00498619		Brevinemataceae	18	0.000514885
Beijerinckiaceae	233	0.00494375		Micrococcaceae	17	0.00048628
uncultured Erysipelotrichaceae bacterium	230	0.0048801		Aerococcaceae	16	0.000457675
Rhodocyclaceae	181	0.00384042		Saccharimonadaceae	16	0.000457675
Bacteria_Firmicutes_Bacilli_Bacillales_Family XI	180	0.00381921		Anaerolineaceae	15	0.00042907
unidentified rumen bacterium RF9	158	0.00335241		uncultured cyanobacterium	13	0.000371861
Bacteria_Tenericutes_Mollicutes_Izimaplasmatales_gut metagenome	138	0.00292806		Deferribacteraceae	10	0.000286047
Desulfobulbaceae	126	0.00267344		Nocardiaceae	9	0.000257442
uncultured Paenibacillaceae bacterium	115	0.00244005		Staphylococcaceae	8	0.000228838
Devosiaceae	108	0.00229152		Bacteria_Cyanobacteria_Melainabacteria_Gastranaerophilales_gut metagenome	7	0.000200233
Dietziaceae	100	0.00212178		Moraxellaceae	7	0.000200233
Caulobacteraceae	89	0.00188839		Mycobacteriaceae	6	0.000171628
Paracaedibacteraceae	75	0.00159134		Bacteria_Firmicutes_Clostridia_Clostridiales_Family XI	4	0.000114419
Nocardiaceae	74	0.00157012		Bacteria_WPS-2_uncultured rumen bacterium_uncultured rumen bacterium_uncultured rumen bacterium	3	8.58141e-05
Leuconostocaceae	72	0.00152768		Geodermatophilaceae	3	8.58141e-05
metagenome	70	0.00148525		Xanthobacteraceae	3	8.58141e-05
Aeromonadaceae	69	0.00146403		Dietziaceae	2	5.72094e-05
Nitrososphaeraceae	69	0.00146403		Pseudomonadaceae	2	5.72094e-05
Burkholderiales bacterium Beta_02	68	0.00144281		Rhodobacteraceae	2	5.72094e-05
Bacillaceae	63	0.00133672		Solirubrobacteraceae	2	5.72094e-05
Idiomarinaceae	62	0.0013155		uncultured Paenibacillaceae bacterium	2	5.72094e-05
Planococcaceae	61	0.00129429		0319-6G20	0	0
Cardiobacteriaceae	57	0.00120942		Acholeplasmataceae	0	0
HAW-RM37-2	53	0.00112454		Aeromonadaceae	0	0
Bacteria_Patescibacteria_Gracilibacteria_Absconditabacteriales (SR1)_uncultured rumen bacterium	48	0.00101846		Bacteria_Armatimonadetes_uncultured_uncultured bacterium_uncultured bacterium	0	0
Bacteria_Armatimonadetes_uncultured_uncultured bacterium_uncultured bacterium	47	0.000997237		Bacteria_Cyanobacteria_Melainabacteria_Gastranaerophilales_uncultured organism	0	0
Oligosphaeraceae	46	0.000976019		Bacteria_Firmicutes_Bacilli_Bacillales_Family XI	0	0
Rhodobacteraceae	45	0.000954802		Bacteria_Patescibacteria_Gracilibacteria_Absconditabacteriales (SR1)_uncultured rumen bacterium	0	0
Endomicrobiaceae	41	0.00086993		Bacteria_Proteobacteria_Alphaproteobacteria_Rickettsiales_uncultured	0	0
0319-6G20	40	0.000848713		Bacteria_Tenericutes_Mollicutes_NED5E9_uncultured rumen bacterium	0	0
Cellvibrionaceae	40	0.000848713		Bacteroidales BS11 gut group	0	0
Firmicutes bacterium CAG:822	40	0.000848713		Bacteroidetes BD2-2	0	0
Bacteria_Kiritimatiellaeota_Kiritimatiellae_WCHB1-41_uncultured bacterium	36	0.000763841		Burkholderiales bacterium Beta_02	0	0
uncultured eubacterium WCHB1-25	34	0.000721406		Candidatus Gastranaerophilales bacterium Zag_111	0	0
rumen bacterium YS2	33	0.000700188		Cardiobacteriaceae	0	0
uncultured Lachnospiraceae bacterium	31	0.000657752		Caulobacteraceae	0	0
Bacteria_Proteobacteria_Deltaproteobacteria_Bradymonadales_uncultured rumen bacterium	30	0.000636534		Cellvibrionaceae	0	0
Deinococcaceae	28	0.000594099		Deinococcaceae	0	0
uncultured prokaryote	28	0.000594099		Desulfobulbaceae	0	0
Xanthobacteraceae	28	0.000594099		Devosiaceae	0	0
JG30-KF-CM45	24	0.000509228		Endomicrobiaceae	0	0
uncultured rumen bacterium 4C0d-2	23	0.00048801		Firmicutes bacterium CAG:822	0	0
Candidatus Gastranaerophilales bacterium Zag_111	21	0.000445574		Fusobacteriaceae	0	0
Trueperaceae	21	0.000445574		HAW-RM37-2	0	0
Bacteria_Tenericutes_Mollicutes_EMP-G18_uncultured Mollicutes bacterium	19	0.000403138		hydrothermal vent metagenome	0	0
Bacteria_Tenericutes_Mollicutes_NED5E9_uncultured rumen bacterium	19	0.000403138		Idiomarinaceae	0	0
Acholeplasmataceae	18	0.000381921		JG30-KF-CM45	0	0
Bacteria_Tenericutes_Mollicutes_Izimaplasmatales_uncultured bacterium	18	0.000381921		Leuconostocaceae	0	0
Puniceicoccaceae	18	0.000381921		Neisseriaceae	0	0
Pleomorphomonadaceae	17	0.000360703		Nitrososphaeraceae	0	0
Paludibacteraceae	14	0.000297049		Oligosphaeraceae	0	0
uncultured bacterium SJA-121	14	0.000297049		Paenibacillaceae	0	0
uncultured Kiritimatiellaeota bacterium	14	0.000297049		Paracaedibacteraceae	0	0
hydrothermal vent metagenome	12	0.000254614		Pedosphaeraceae	0	0
Paenibacillaceae	11	0.000233396		Pleomorphomonadaceae	0	0
Bacteria_Firmicutes_Clostridia_DTU014_uncultured bacterium	10	0.000212178		Porphyromonadaceae	0	0
Mycobacteriaceae	10	0.000212178		Rhodocyclaceae	0	0
Syntrophomonadaceae	10	0.000212178		rumen bacterium YS2	0	0
Wohlfahrtiimonadaceae	10	0.000212178		Sphingobacteriaceae	0	0
Solirubrobacteraceae	9	0.00019096		Sphingomonadaceae	0	0
Bacteria_Tenericutes_Mollicutes_Mollicutes RF39_uncultured organism	7	0.000148525		Synergistaceae	0	0
Geodermatophilaceae	7	0.000148525		Syntrophomonadaceae	0	0
Clostridium sp. CAG:306	4	8.48713e-05		Trueperaceae	0	0
Bacteria_Tenericutes_Mollicutes_EMP-G18_uncultured bacterium	0	0		uncultured bacterium SJA-121	0	0
Bacteria_Tenericutes_Mollicutes_Izimaplasmatales_uncultured rumen bacterium	0	0		uncultured eubacterium WCHB1-25	0	0
Bacteria_Tenericutes_Mollicutes_Mollicutes RF39_uncultured Mollicutes bacterium	0	0		uncultured Kiritimatiellaeota bacterium	0	0
Brevinemataceae	0	0		uncultured rumen bacterium 4C0d-2	0	0
Deferribacteraceae	0	0		unidentified rumen bacterium RF9	0	0
gir-aah93h0	0	0		Weeksellaceae	0	0
Methanocorpusculaceae	0	0		Wohlfahrtiimonadaceae	0	0
uncultured Erysipelotrichia bacterium	0	0		Xanthomonadaceae	0	0
Sum	4713021			Sum	3495929

## Sheet: Genus
	Rumen fluid				Feces
Genus	Total read counts	% of total		Genus	Total read counts	% of total
Prevotella 1	509283	10.8059		Bacteroides	344082	9.84236
Bacteroides	285971	6.06768		Faecalibacterium	213059	6.09449
Actinomyces	232600	4.93526		Bifidobacterium	191124	5.46704
Succinivibrionaceae UCG-001	209415	4.44333		Unknown	183197	5.2403
Veillonella	207685	4.40662		Ruminococcaceae UCG-005	173645	4.96706
Unknown	205737	4.36529		Escherichia-Shigella	155049	4.43513
Prevotella 7	176234	3.7393		Ruminococcaceae UCG-010	94187	2.69419
Lachnoclostridium	129064	2.73846		Butyricicoccus	89085	2.54825
Gallibacterium	128732	2.73141		Prevotella 9	85958	2.4588
Sharpea	119608	2.53782		Rikenellaceae RC9 gut group	75799	2.16821
Akkermansia	95273	2.02148		Veillonella	70822	2.02584
Alloprevotella	95111	2.01805		Gallibacterium	66579	1.90447
Ruminiclostridium 9	93397	1.98168		Succinivibrio	64418	1.84266
Streptococcus	84332	1.78934		Blautia	59025	1.68839
Succiniclasticum	83692	1.77576		[Ruminococcus] gnavus group	53342	1.52583
Bifidobacterium	72491	1.5381		Dorea	52607	1.50481
Christensenellaceae R-7 group	64429	1.36704		Phascolarctobacterium	52219	1.49371
Comamonas	59758	1.26793		[Eubacterium] coprostanoligenes group	52198	1.49311
Ruminococcaceae NK4A214 group	58070	1.23212		Christensenellaceae R-7 group	49842	1.42572
Lachnospiraceae XPB1014 group	55503	1.17765		Collinsella	48415	1.3849
Prevotellaceae UCG-001	54535	1.15711		Lactobacillus	48376	1.38378
Collinsella	53368	1.13235		Tyzzerella 4	43703	1.25011
Ruminococcus 1	52916	1.12276		Bacteria_Bacteroidetes_Bacteroidia_Bacteroidales_Muribaculaceae_uncultured bacterium	43615	1.24759
Ruminococcaceae UCG-014	49466	1.04956		Clostridium sensu stricto 1	40478	1.15786
Acetitomaculum	48127	1.02115		Sutterella	38232	1.09361
Lactobacillus	46686	0.990575		Lachnoclostridium	36453	1.04273
Rikenellaceae RC9 gut group	44345	0.940904		Alloprevotella	33278	0.951907
Olsenella	43627	0.92567		Prevotella 2	33185	0.949247
Bacteria_Bacteroidetes_Bacteroidia_Bacteroidales_Muribaculaceae_uncultured rumen bacterium	41701	0.884804		Subdoligranulum	31195	0.892324
Butyrivibrio 2	40304	0.855163		Ruminiclostridium 9	28198	0.806595
Succinivibrio	37234	0.790024		Akkermansia	24964	0.714088
Prevotellaceae NK3B31 group	34482	0.731633		Sharpea	24197	0.692148
Ruminococcus 2	34390	0.729681		Ruminococcus 2	22768	0.651272
Bacteria_Firmicutes_Erysipelotrichia_Erysipelotrichales_Erysipelotrichaceae_uncultured	33771	0.716547		Ruminococcaceae UCG-014	21429	0.61297
Lachnospiraceae NK3A20 group	30549	0.648183		[Eubacterium] ventriosum group	21326	0.610024
Prevotellaceae YAB2003 group	30514	0.64744		[Ruminococcus] gauvreauii group	20977	0.600041
Bacteria_Cyanobacteria_Melainabacteria_Gastranaerophilales_uncultured rumen bacterium_uncultured rumen bacterium	29873	0.63384		Acetitomaculum	20325	0.581391
[Ruminococcus] gauvreauii group	28771	0.610458		Olsenella	19964	0.571064
[Eubacterium] ruminantium group	28459	0.603838		Prevotella 7	18088	0.517402
Acidaminococcus	28063	0.595435		Lachnospiraceae UCG-004	17842	0.510365
Blautia	27823	0.590343		Bacteria_Firmicutes_Clostridia_Clostridiales_Clostridiales vadinBB60 group_uncultured bacterium	16525	0.472693
Porphyromonas	26979	0.572435		Ruminococcaceae UCG-013	16123	0.461194
Phascolarctobacterium	26564	0.56363		[Ruminococcus] torques group	15852	0.453442
Pseudobutyrivibrio	25802	0.547462		Anaerovibrio	15562	0.445146
Prevotella	25378	0.538466		Bacteria_Bacteroidetes_Bacteroidia_Bacteroidales_Muribaculaceae_uncultured organism	15379	0.439912
Prevotellaceae UCG-003	24067	0.510649		Bacteria_Bacteroidetes_Bacteroidia_Bacteroidales_Prevotellaceae_uncultured	15323	0.43831
Saccharofermentans	23459	0.497749		Alistipes	15165	0.43379
Kandleria	22581	0.479119		Streptococcus	14894	0.426038
Treponema 2	21843	0.463461		Bacteria_Bacteroidetes_Bacteroidia_Bacteroidales_p-251-o5_uncultured Bacteroidales bacterium	14063	0.402268
Lachnospiraceae NK4A136 group	19038	0.403945		Prevotellaceae UCG-004	13510	0.386449
Roseburia	18615	0.39497		Bacteria_Bacteroidetes_Bacteroidia_Bacteroidales_Bacteroidales RF16 group_uncultured Porphyromonadaceae bacterium	13463	0.385105
Selenomonas 1	18218	0.386546		Ruminococcus 1	13001	0.37189
Bibersteinia	17850	0.378738		[Eubacterium] nodatum group	12236	0.350007
Parabacteroides	17478	0.370845		Roseburia	12176	0.348291
Megasphaera	17470	0.370675		Prevotellaceae NK3B31 group	11966	0.342284
Fibrobacter	16642	0.353107		Anaerosporobacter	11926	0.34114
[Ruminococcus] torques group	15959	0.338615		Lachnospiraceae UCG-010	11374	0.32535
Faecalicoccus	15656	0.332186		Anaerostipes	11078	0.316883
Dialister	15559	0.330128		Bacteria_Firmicutes_Clostridia_Clostridiales_Ruminococcaceae_uncultured	11027	0.315424
Trueperella	14255	0.30246		Family XIII AD3011 group	10774	0.308187
Syntrophococcus	14015	0.297368		Bacteria_Firmicutes_Clostridia_Clostridiales_Peptococcaceae_uncultured	10762	0.307844
Tyzzerella	13928	0.295522		Actinomyces	10592	0.302981
Escherichia-Shigella	12796	0.271503		Syntrophococcus	10445	0.298776
Methanobrevibacter	12110	0.256948		Parasutterella	10252	0.293255
Ruminococcaceae UCG-005	11929	0.253107		Coprococcus 3	9940	0.284331
Prevotellaceae Ga6A1 group	11834	0.251092		Campylobacter	9766	0.279353
Mitsuokella	11218	0.238021		Prevotella 1	9718	0.27798
Ruminococcaceae UCG-002	10810	0.229365		Romboutsia	9706	0.277637
Lachnospiraceae AC2044 group	10746	0.228007		Methanobrevibacter	9625	0.27532
Desulfovibrio	10653	0.226033		Ruminococcaceae UCG-002	9367	0.26794
Bacteria_Tenericutes_Mollicutes_Mollicutes RF39_uncultured rumen bacterium_uncultured rumen bacterium	10295	0.218437		Lachnospiraceae NK3A20 group	8855	0.253295
Hungatella	10215	0.21674		Erysipelatoclostridium	8686	0.24846
Bacteria_Bacteroidetes_Bacteroidia_Bacteroidales_F082_uncultured rumen bacterium	9840	0.208783		Tyzzerella	8364	0.23925
Intestinimonas	9819	0.208338		Treponema 2	8138	0.232785
Shuttleworthia	9218	0.195586		Paeniclostridium	7928	0.226778
Ruminococcaceae UCG-004	9158	0.194313		Bacteria_Firmicutes_Clostridia_Clostridiales_Lachnospiraceae_uncultured	7744	0.221515
[Eubacterium] nodatum group	8951	0.189921		Ruminococcaceae NK4A214 group	7358	0.210473
Bacteria_Cyanobacteria_Melainabacteria_Gastranaerophilales_uncultured bacterium_uncultured bacterium	8942	0.18973		Oscillibacter	7234	0.206926
Butyricimonas	8713	0.184871		Acidaminococcus	7030	0.201091
Erysipelatoclostridium	8580	0.182049		Erysipelotrichaceae UCG-003	6877	0.196715
Bacteria_Kiritimatiellaeota_Kiritimatiellae_WCHB1-41_uncultured rumen bacterium_uncultured rumen bacterium	8290	0.175896		Lachnospiraceae AC2044 group	6841	0.195685
Mogibacterium	7931	0.168278		Lachnospiraceae UCG-001	6830	0.19537
[Eubacterium] coprostanoligenes group	7597	0.161192		Ruminococcaceae UCG-009	6799	0.194483
Bacteria_Firmicutes_Clostridia_Clostridiales_Ruminococcaceae_uncultured	7539	0.159961		Fournierella	6721	0.192252
Schwartzia	7486	0.158837		Clostridium sensu stricto 2	6605	0.188934
Bacteria_Bacteroidetes_Bacteroidia_Bacteroidales_Bacteroidales RF16 group_uncultured rumen bacterium	7180	0.152344		Butyrivibrio	6324	0.180896
Veillonellaceae UCG-001	7068	0.149968		Negativibacillus	6317	0.180696
Coprococcus 2	6737	0.142944		Marvinbryantia	6154	0.176033
Subdoligranulum	6619	0.140441		[Eubacterium] hallii group	5909	0.169025
Solobacterium	6479	0.13747		Turicibacter	5230	0.149603
Oribacterium	6474	0.137364		Bacteria_Bacteroidetes_Bacteroidia_Bacteroidales_Bacteroidales RF16 group_uncultured rumen bacterium	5088	0.145541
Ruminiclostridium 6	6423	0.136282		Bacteria_Bacteroidetes_Bacteroidia_Bacteroidales_F082_uncultured bacterium	5035	0.144025
Bacteria_Firmicutes_Clostridia_Clostridiales_Lachnospiraceae_uncultured	6313	0.133948		Ruminococcaceae UCG-004	4986	0.142623
[Eubacterium] hallii group	6212	0.131805		Bacteria_Cyanobacteria_Melainabacteria_Gastranaerophilales_uncultured bacterium_uncultured bacterium	4926	0.140907
Dorea	5771	0.122448		Parabacteroides	4914	0.140563
Elusimicrobium	5110	0.108423		Bacteria_Bacteroidetes_Bacteroidia_Bacteroidales_uncultured_uncultured Bacteroidales bacterium	4671	0.133613
Anaerovibrio	4682	0.0993418		[Eubacterium] brachy group	4569	0.130695
Butyricicoccus	4550	0.0965411		Kandleria	4449	0.127262
FD2005	4515	0.0957984		Mogibacterium	4445	0.127148
Pseudoramibacter	4503	0.0955438		Prevotellaceae UCG-001	4389	0.125546
Bacteria_Tenericutes_Mollicutes_Mollicutes RF39_uncultured bacterium_uncultured bacterium	4483	0.0951195		Flavonifractor	4292	0.122771
Bacteria_Bacteroidetes_Bacteroidia_Bacteroidales_uncultured_uncultured rumen bacterium	4245	0.0900696		Odoribacter	4279	0.1224
Alistipes	4220	0.0895392		Bacteria_Bacteroidetes_Bacteroidia_Bacteroidales_Paludibacteraceae_uncultured	4029	0.115248
Odoribacter	4073	0.0864202		Erysipelotrichaceae UCG-004	3978	0.113789
unidentified rumen bacterium RFN46	3932	0.0834284		Agathobacter	3609	0.103234
UBA1819	3904	0.0828343		Lachnoclostridium 10	3543	0.101346
[Eubacterium] eligens group	3775	0.0800972		Bacteria_Tenericutes_Mollicutes_Mollicutes RF39_uncultured bacterium_uncultured bacterium	3421	0.0978567
Ruminococcaceae UCG-010	3749	0.0795456		Lachnospiraceae NK4A136 group	3339	0.0955111
Bacteria_Bacteroidetes_Bacteroidia_Bacteroidales_Bacteroidales BS11 gut group_uncultured rumen bacterium	3563	0.0755991		Bacteria_Tenericutes_Mollicutes_Izimaplasmatales_uncultured bacterium_uncultured bacterium	3317	0.0948818
Prevotella 2	3452	0.0732439		Comamonas	3279	0.0937948
Eisenbergiella	3294	0.0698915		Allisonella	3157	0.090305
[Ruminococcus] gnavus group	3274	0.0694671		Bacteria_Tenericutes_Mollicutes_Mollicutes RF39_uncultured rumen bacterium_uncultured rumen bacterium	3147	0.090019
uncultured Firmicutes bacterium	3088	0.0655206		Bacteria_Firmicutes_Erysipelotrichia_Erysipelotrichales_Erysipelotrichaceae_uncultured	2928	0.0837546
Bacteria_Bacteroidetes_Bacteroidia_Bacteroidales_uncultured_uncultured bacterium	3047	0.0646507		Faecalitalea	2921	0.0835543
Bacteria_Firmicutes_Clostridia_Clostridiales_Clostridiales vadinBB60 group_uncultured bacterium	2955	0.0626986		Ruminiclostridium 5	2746	0.0785485
Lachnoclostridium 1	2934	0.0622531		Candidatus Soleaferrea	2555	0.073085
Howardella	2921	0.0619772		Prevotellaceae UCG-003	2529	0.0723413
Bacteria_Bacteroidetes_Bacteroidia_Bacteroidales_F082_uncultured bacterium	2739	0.0581156		Methanosphaera	2496	0.0713973
SP3-e08	2593	0.0550178		Bacteria_Cyanobacteria_Melainabacteria_Gastranaerophilales_uncultured rumen bacterium_uncultured rumen bacterium	2445	0.0699385
probable genus 10	2555	0.0542115		p-1088-a5 gut group	2438	0.0697383
Bacteria_Bacteroidetes_Bacteroidia_Bacteroidales_Bacteroidales UCG-001_uncultured rumen bacterium	2545	0.0539993		dgA-11 gut group	2396	0.0685369
Enterococcus	2520	0.0534689		Bacteria_Proteobacteria_Alphaproteobacteria_Rhodospirillales_uncultured_uncultured rumen bacterium	2359	0.0674785
Conchiformibius	2452	0.0520261		Bacteria_Tenericutes_Mollicutes_Izimaplasmatales_gut metagenome_gut metagenome	2352	0.0672783
U29-B03	2282	0.0484191		uncultured Paludibacter sp.	2234	0.0639029
Anaeroplasma	2273	0.0482281		Lachnospiraceae FCS020 group	2202	0.0629875
Ruminococcaceae UCG-001	2237	0.0474642		Ruminiclostridium 6	2187	0.0625585
Family XIII AD3011 group	2194	0.0465519		Candidatus Stoquefichus	2160	0.0617862
Flexilinea	2020	0.04286		Methanocorpusculum	2156	0.0616717
Parasutterella	1979	0.0419901		Pseudoramibacter	2127	0.0608422
Ruminococcaceae UCG-013	1959	0.0415657		Lachnospiraceae ND3007 group	2018	0.0577243
p-1088-a5 gut group	1947	0.0413111		Ruminiclostridium	1944	0.0556075
DNF00809	1856	0.0393803		Lachnospiraceae UCG-008	1861	0.0532333
Erysipelotrichaceae UCG-004	1818	0.038574		Clostridioides	1854	0.0530331
[Eubacterium] ventriosum group	1806	0.0383194		Bacteria_Firmicutes_Clostridia_Clostridiales_Family XIII_uncultured	1823	0.0521464
Moraxella	1729	0.0366856		Elusimicrobium	1800	0.0514885
Actinobacillus	1727	0.0366432		Fusicatenibacter	1755	0.0502012
Marvinbryantia	1710	0.0362825		Bacteria_Bacteroidetes_Bacteroidia_Bacteroidales_Bacteroidales RF16 group_uncultured bacterium	1743	0.049858
Bilophila	1654	0.0350943		Sellimonas	1724	0.0493145
Bacteria_Bacteroidetes_Bacteroidia_Bacteroidales_p-251-o5_uncultured rumen bacterium	1606	0.0340758		Megasphaera	1715	0.0490571
Prevotellaceae UCG-004	1595	0.0338424		Mailhella	1661	0.0475124
[Eubacterium] cellulosolvens group	1548	0.0328452		Pseudoflavonifractor	1650	0.0471978
Coprococcus 1	1541	0.0326967		Bacteria_Bacteroidetes_Bacteroidia_Bacteroidales_uncultured_uncultured bacterium	1585	0.0453384
Bacteria_Bacteroidetes_Bacteroidia_Bacteroidales_p-251-o5_uncultured Bacteroidales bacterium	1500	0.0318267		Dielma	1572	0.0449666
Tyzzerella 3	1482	0.0314448		Intestinibacter	1568	0.0448522
Bacteria_Proteobacteria_Alphaproteobacteria_Rhodospirillales_uncultured_uncultured rumen bacterium	1466	0.0311053		Breznakia	1558	0.0445661
Oscillospira	1431	0.0303627		Lactococcus	1544	0.0441657
Archaea_Euryarchaeota_Thermoplasmata_Methanomassiliicoccales_Methanomethylophilaceae_uncultured	1421	0.0301505		[Eubacterium] xylanophilum group	1473	0.0421347
Prevotella 9	1397	0.0296413		GCA-900066575	1452	0.041534
Peptococcus	1394	0.0295776		Ruminiclostridium 1	1437	0.041105
Bacteria_Bacteroidetes_Bacteroidia_Bacteroidales_Bacteroidales RF16 group_uncultured bacterium	1384	0.0293655		Anaeroplasma	1302	0.0372433
Papillibacter	1380	0.0292806		Bacteria_Tenericutes_Mollicutes_EMP-G18_uncultured Mollicutes bacterium_uncultured Mollicutes bacterium	1302	0.0372433
Eggerthella	1375	0.0291745		Defluviitaleaceae UCG-011	1247	0.0356701
Bacteria_Verrucomicrobia_Verrucomicrobiae_Pedosphaerales_Pedosphaeraceae_uncultured rumen bacterium	1372	0.0291108		Cerasicoccus	1245	0.0356129
Methanosphaera	1329	0.0281985		Oscillospira	1162	0.0332387
Bacteria_Bacteroidetes_Bacteroidia_Bacteroidales_Prevotellaceae_uncultured	1317	0.0279439		[Anaerorhabdus] furcosa group	1149	0.0328668
Lachnospiraceae UCG-008	1276	0.0270739		Faecalicoccus	1112	0.0318084
Alysiella	1244	0.026395		Anaerovorax	1064	0.0304354
Faecalibacterium	1203	0.025525		GCA-900066225	1060	0.030321
uncultured cyanobacterium	1180	0.025037		Barnesiella	1058	0.0302638
Catenisphaera	1152	0.0244429		Bacteria_Proteobacteria_Alphaproteobacteria_Rhodospirillales_uncultured_gut metagenome	1034	0.0295773
Bacteria_Firmicutes_Clostridia_Clostridiales_Clostridiales vadinBB60 group_uncultured organism	1148	0.024358		Lysinibacillus	1005	0.0287477
XBB1006	1134	0.024061		DNF00809	1004	0.0287191
Moryella	1114	0.0236366		Butyricimonas	992	0.0283759
Clostridium sensu stricto 2	1108	0.0235093		Enterococcus	972	0.0278038
Lachnospiraceae UCG-004	1065	0.022597		Howardella	916	0.0262019
Bacteria_WPS-2_uncultured rumen bacterium_uncultured rumen bacterium_uncultured rumen bacterium_uncultured rumen bacterium	1050	0.0222787		CAG-56	888	0.025401
Corynebacterium 1	1041	0.0220877		Desulfovibrio	866	0.0247717
Ruminiclostridium 5	997	0.0211542		Muribaculum	845	0.024171
Ruminococcaceae UCG-007	997	0.0211542		Bacteria_Bacteroidetes_Bacteroidia_Bacteroidales_p-251-o5_uncultured bacterium	844	0.0241424
Succinimonas	995	0.0211117		Bacteria_Bacteroidetes_Bacteroidia_Flavobacteriales_Flavobacteriaceae_uncultured	837	0.0239421
Allisonella	973	0.0206449		Bacteria_Firmicutes_Clostridia_Clostridiales_Clostridiales vadinBB60 group_uncultured rumen bacterium	787	0.0225119
Ruminococcaceae V9D2013 group	969	0.0205601		Fibrobacter	785	0.0224547
Bacteria_Cyanobacteria_Melainabacteria_Gastranaerophilales_gut metagenome_gut metagenome	958	0.0203267		Bacteria_Bacteroidetes_Bacteroidia_Bacteroidales_Barnesiellaceae_uncultured	729	0.0208528
Barnesiella	951	0.0201781		Bacteria_Tenericutes_Mollicutes_EMP-G18_uncultured bacterium_uncultured bacterium	715	0.0204524
[Anaerorhabdus] furcosa group	934	0.0198174		Lachnospiraceae NK4B4 group	713	0.0203952
Bacteria_Firmicutes_Clostridia_Clostridiales_Peptococcaceae_uncultured	908	0.0192658		uncultured Erysipelotrichaceae bacterium	708	0.0202521
unidentified rumen bacterium RF39	890	0.0188839		Bacteria_Tenericutes_Mollicutes_Mollicutes RF39_metagenome_metagenome	639	0.0182784
Erysipelotrichaceae UCG-009	886	0.018799		Bacteria_Tenericutes_Mollicutes_Mollicutes RF39_uncultured prokaryote_uncultured prokaryote	632	0.0180782
Campylobacter	867	0.0183958		Family XIII UCG-001	607	0.0173631
Bacteria_Proteobacteria_Alphaproteobacteria_Rickettsiales_uncultured_uncultured rumen bacterium	855	0.0181412		Enterorhabdus	601	0.0171914
Lachnospiraceae ND3007 group	827	0.0175471		Parvibacter	596	0.0170484
Eubacterium	820	0.0173986		Lachnospiraceae UCG-007	592	0.016934
Bacteria_Firmicutes_Clostridia_Clostridiales_Clostridiales vadinBB60 group_uncultured rumen bacterium	819	0.0173774		Intestinimonas	579	0.0165621
Lachnospiraceae UCG-010	818	0.0173562		Prevotellaceae YAB2003 group	565	0.0161617
Sutterella	803	0.0170379		[Clostridium] innocuum group	560	0.0160186
Psychrobacter	801	0.0169955		Bacteria_Kiritimatiellaeota_Kiritimatiellae_WCHB1-41_uncultured rumen bacterium_uncultured rumen bacterium	542	0.0155037
Bacteria_Proteobacteria_Alphaproteobacteria_Rhodospirillales_uncultured_gut metagenome	791	0.0167833		Lachnoclostridium 12	518	0.0148172
Clostridium sensu stricto 1	789	0.0167409		Catenisphaera	498	0.0142451
Anaerovorax	784	0.0166348		[Eubacterium] ruminantium group	497	0.0142165
Pyramidobacter	780	0.0165499		Bacteria_Firmicutes_Clostridia_Clostridiales_Christensenellaceae_uncultured	491	0.0140449
Lactococcus	769	0.0163165		Bacteria_Lentisphaerae_Lentisphaeria_Victivallales_Victivallaceae_uncultured bacterium	487	0.0139305
Bergeyella	764	0.0162104		Anaerofilum	485	0.0138733
GCA-900066575	747	0.0158497		Solobacterium	483	0.0138161
Lachnospiraceae NK4B4 group	738	0.0156587		Peptococcus	475	0.0135872
Enterorhabdus	736	0.0156163		Coprococcus 1	472	0.0135014
Atopobium	720	0.0152768		Atopobium	471	0.0134728
CPla-4 termite group	715	0.0151707		Lachnospira	468	0.013387
Acinetobacter	695	0.0147464		Bacteria_Actinobacteria_Coriobacteriia_Coriobacteriales_uncultured_uncultured bacterium	443	0.0126719
Lachnospiraceae FCS020 group	688	0.0145979		Caproiciproducens	433	0.0123858
Ruminococcaceae UCG-012	667	0.0141523		uncultured Lachnospiraceae bacterium	433	0.0123858
Denitrobacterium	663	0.0140674		Mitsuokella	414	0.0118423
[Eubacterium] xylanophilum group	656	0.0139189		Bacteria_Bacteroidetes_Bacteroidia_Bacteroidales_Muribaculaceae_uncultured Porphyromonadaceae bacterium	402	0.0114991
Rothia	655	0.0138977		Hydrogenoanaerobacterium	389	0.0111272
[Eubacterium] fissicatena group	648	0.0137491		Saccharofermentans	374	0.0106982
Bacteria_Bacteroidetes_Bacteroidia_Bacteroidales_Muribaculaceae_uncultured bacterium	623	0.0132187		Aeriscardovia	356	0.0101833
Family XIII UCG-001	613	0.0130065		Erysipelotrichaceae UCG-009	350	0.0100116
Defluviitaleaceae UCG-011	587	0.0124549		Bacteria_Actinobacteria_Coriobacteriia_Coriobacteriales_Eggerthellaceae_uncultured	334	0.00955397
Lachnospiraceae UCG-001	573	0.0121578		Trueperella	328	0.00938234
Pseudomonas	567	0.0120305		Bacteria_Proteobacteria_Alphaproteobacteria_Rhodospirillales_uncultured_uncultured organism	324	0.00926792
Hydrogenoanaerobacterium	558	0.0118395		Eisenbergiella	294	0.00840978
Bacteria_Firmicutes_Clostridia_Clostridiales_Christensenellaceae_uncultured	555	0.0117759		Eggerthella	290	0.00829536
Candidatus Soleaferrea	551	0.011691		Bacteria_Lentisphaerae_Lentisphaeria_Victivallales_vadinBE97_uncultured bacterium	288	0.00823815
Bacteria_Actinobacteria_Coriobacteriia_Coriobacteriales_uncultured_uncultured bacterium	541	0.0114788		Bacillus	284	0.00812373
Sphingomonas	494	0.0104816		Lachnospiraceae XPB1014 group	282	0.00806653
Allorhizobium-Neorhizobium-Pararhizobium-Rhizobium	490	0.0103967		Bacteria_Kiritimatiellaeota_Kiritimatiellae_WCHB1-41_uncultured bacterium_uncultured bacterium	282	0.00806653
Negativicoccus	485	0.0102906		Negativicoccus	273	0.00780908
Desulfotomaculum	482	0.010227		Pygmaiobacter	265	0.00758025
Flavonifractor	475	0.0100785		Bacteria_Lentisphaerae_Lentisphaeria_Victivallales_Victivallaceae_uncultured rumen bacterium	265	0.00758025
Xanthomonas	455	0.00965411		Angelakisella	254	0.00726559
Ruminococcaceae UCG-009	440	0.00933584		Bacteria_Bacteroidetes_Bacteroidia_Bacteroidales_gir-aah93h0_uncultured bacterium	253	0.00723699
Riemerella	437	0.00927218		Holdemania	252	0.00720838
Lachnoclostridium 5	422	0.00895392		Lachnospiraceae UCG-002	240	0.00686513
Granulicatella	415	0.00880539		Coprococcus 2	236	0.00675071
Peptoniphilus	410	0.0086993		Papillibacter	234	0.0066935
Bacteria_Firmicutes_Negativicutes_Selenomonadales_Veillonellaceae_uncultured	409	0.00867809		Bilophila	228	0.00652187
Bacteria_Bacteroidetes_Bacteroidia_Bacteroidales_Bacteroidetes BD2-2_uncultured rumen bacterium	386	0.00819008		Clostridium sp. CAG:306	227	0.00649327
Bacteria_Tenericutes_Mollicutes_Mollicutes RF39_gut metagenome_gut metagenome	378	0.00802033		Rikenella	226	0.00646466
Mannheimia	357	0.00757476		uncultured Clostridiales bacterium	220	0.00629303
Peptostreptococcus	352	0.00746867		Cellulosilyticum	219	0.00626443
Bacteria_Proteobacteria_Alphaproteobacteria_Rhodospirillales_uncultured_uncultured bacterium	351	0.00744745		[Eubacterium] fissicatena group	214	0.00612141
Staphylococcus	342	0.00725649		Prevotellaceae Ga6A1 group	188	0.00537768
Lachnospiraceae UCG-009	316	0.00670483		Coprobacillus	185	0.00529187
Oscillibacter	303	0.006429		Gordonibacter	182	0.00520606
Bacteria_Lentisphaerae_Lentisphaeria_Victivallales_Victivallaceae_uncultured rumen bacterium	286	0.00606829		Bacteria_Tenericutes_Mollicutes_Izimaplasmatales_uncultured rumen bacterium_uncultured rumen bacterium	182	0.00520606
Fusobacterium	284	0.00602586		Azospirillum sp. 47_25	169	0.00483419
Bacteria_Lentisphaerae_Lentisphaeria_Victivallales_vadinBE97_uncultured bacterium	280	0.00594099		UBA1819	160	0.00457675
Candidatus Saccharimonas	263	0.00558028		Candidatus Methanoplasma	159	0.00454815
Pantoea	263	0.00558028		Bacteria_Bacteroidetes_Bacteroidia_Bacteroidales_Bacteroidales UCG-001_uncultured rumen bacterium	159	0.00454815
Lachnospiraceae UCG-002	242	0.00513471		Sanguibacteroides	148	0.0042335
Lachnospiraceae UCG-006	236	0.0050074		Denitrobacterium	140	0.00400466
Bacteria_Cyanobacteria_Melainabacteria_Gastranaerophilales_uncultured organism_uncultured organism	235	0.00498619		Shuttleworthia	138	0.00394745
Angelakisella	235	0.00498619		Ruminococcaceae UCG-007	132	0.00377582
Methylobacterium	233	0.00494375		Bacteria_Firmicutes_Negativicutes_Selenomonadales_Veillonellaceae_uncultured	129	0.00369001
Fournierella	230	0.0048801		Bacteria_Actinobacteria_Coriobacteriia_Coriobacteriales_Atopobiaceae_uncultured	128	0.0036614
uncultured Erysipelotrichaceae bacterium	230	0.0048801		Harryflintia	127	0.0036328
[Eubacterium] brachy group	223	0.00473157		Bacteria_Bacteroidetes_Bacteroidia_Bacteroidales_Muribaculaceae_uncultured rumen bacterium	126	0.00360419
Agathobacter	219	0.0046467		unidentified rumen bacterium RF39	126	0.00360419
Bacteria_Actinobacteria_Coriobacteriia_Coriobacteriales_Atopobiaceae_uncultured	213	0.00451939		Eubacterium	115	0.00328954
Mailhella	212	0.00449818		Cupriavidus	108	0.00308931
Flavobacterium	211	0.00447696		Bacteria_Firmicutes_Clostridia_Clostridiales_Clostridiales vadinBB60 group_gut metagenome	106	0.0030321
Clavibacter	207	0.00439209		Anaerofustis	103	0.00294628
Neisseria	200	0.00424356		Anaerocolumna	96	0.00274605
Dysgonomonas	199	0.00422234		Terrisporobacter	96	0.00274605
Catenibacterium	198	0.00420113		Raoultibacter	90	0.00257442
Gordonibacter	193	0.00409504		Bacteria_Actinobacteria_Coriobacteriia_Coriobacteriales_Coriobacteriales Incertae Sedis_uncultured	88	0.00251721
Lachnoclostridium 10	193	0.00409504		Pseudobutyrivibrio	81	0.00231698
Lachnospira	192	0.00407382		Slackia	80	0.00228838
Bacteria_Actinobacteria_Coriobacteriia_Coriobacteriales_Eggerthellaceae_uncultured	181	0.00384042		Erysipelotrichaceae UCG-006	77	0.00220256
Stenotrophomonas	181	0.00384042		Succiniclasticum	77	0.00220256
Gemella	180	0.00381921		Corynebacterium 1	72	0.00205954
Parvimonas	180	0.00381921		Bacteria_Firmicutes_Clostridia_DTU014_uncultured bacterium_uncultured bacterium	72	0.00205954
Bacteria_Bacteroidetes_Bacteroidia_Flavobacteriales_Flavobacteriaceae_uncultured	165	0.00350094		Bacteria_Verrucomicrobia_Verrucomicrobiae_Opitutales_Puniceicoccaceae_uncultured	72	0.00205954
Bacteria_Lentisphaerae_Lentisphaeria_Victivallales_vadinBE97_uncultured rumen bacterium	165	0.00350094		Lachnospiraceae NC2004 group	65	0.00185931
[Eubacterium] oxidoreducens group	164	0.00347972		Peptoclostridium	64	0.0018307
Haemophilus	164	0.00347972		Tyzzerella 3	63	0.0018021
[Eubacterium] saphenum group	160	0.00339485		Bacteria_Tenericutes_Mollicutes_Mollicutes RF39_uncultured organism_uncultured organism	63	0.0018021
unidentified rumen bacterium RF9	158	0.00335241		[Eubacterium] eligens group	61	0.00174489
Myroides	150	0.00318267		XBB1006	59	0.00168768
Clostridiales bacterium enrichment culture clone 06-1235251-67	144	0.00305537		[Eubacterium] cellulosolvens group	57	0.00163047
Bacteria_Tenericutes_Mollicutes_Izimaplasmatales_gut metagenome_gut metagenome	138	0.00292806		Erysipelotrichaceae UCG-008	57	0.00163047
Bacteria_Firmicutes_Bacilli_Lactobacillales_Aerococcaceae_uncultured	135	0.0028644		Bacteria_Tenericutes_Mollicutes_Mollicutes RF39_gut metagenome_gut metagenome	56	0.00160186
Jeotgalicoccus	134	0.00284319		Bacteria_Bacteroidetes_Bacteroidia_Bacteroidales_Dysgonomonadaceae_uncultured	53	0.00151605
Ruminococcaceae UCG-008	131	0.00277953		Bacteria_Actinobacteria_Actinobacteria_Actinomycetales_Actinomycetaceae_uncultured	52	0.00148744
Facklamia	129	0.0027371		Bacteria_Proteobacteria_Deltaproteobacteria_Bradymonadales_uncultured rumen bacterium_uncultured rumen bacterium	52	0.00148744
Raoultibacter	128	0.00271588		Ruminococcaceae UCG-003	51	0.00145884
Pedobacter	127	0.00269466		Methylobacterium	50	0.00143023
Desulfobulbus	126	0.00267344		Victivallis	46	0.00131582
bacterium P201	124	0.00263101		Catabacter	42	0.0012014
Sediminispirochaeta	124	0.00263101		Clostridiales bacterium enrichment culture clone 06-1235251-67	41	0.00117279
Bacteria_Actinobacteria_Coriobacteriia_Coriobacteriales_Coriobacteriales Incertae Sedis_uncultured	122	0.00258857		Ruminococcaceae UCG-012	41	0.00117279
Bacteria_Bacteroidetes_Bacteroidia_Bacteroidales_Marinifilaceae_uncultured	120	0.00254614		Allorhizobium-Neorhizobium-Pararhizobium-Rhizobium	41	0.00117279
Sphaerochaeta	119	0.00252492		Succinivibrionaceae UCG-001	39	0.00111558
uncultured Paenibacillaceae bacterium	115	0.00244005		Christensenella	36	0.00102977
Lachnospiraceae FE2018 group	108	0.00229152		[Eubacterium] saphenum group	36	0.00102977
Devosia	108	0.00229152		Lachnospiraceae FE2018 group	36	0.00102977
Pseudoflavonifractor	103	0.00218543		Bacteria_Proteobacteria_Alphaproteobacteria_Rhodospirillales_uncultured_uncultured bacterium	36	0.00102977
Ruminococcaceae UCG-003	103	0.00218543		Lawsonia	33	0.000943955
Romboutsia	102	0.00216422		Hungatella	29	0.000829536
Oligella	101	0.002143		Bacteria_Lentisphaerae_Lentisphaeria_Victivallales_vadinBE97_uncultured rumen bacterium	28	0.000800932
Dietzia	100	0.00212178		Bacteria_Tenericutes_Mollicutes_Mollicutes RF39_uncultured Mollicutes bacterium_uncultured Mollicutes bacterium	28	0.000800932
Sphingobacterium	99	0.00210056		Moryella	27	0.000772327
Fusicatenibacter	97	0.00205813		Alloiococcus	26	0.000743722
Anaerosporobacter	95	0.00201569		Phocea	26	0.000743722
Paenalcaligenes	90	0.0019096		Clavibacter	22	0.000629303
Brevundimonas	89	0.00188839		Ethanoligenens	21	0.000600699
CAG-352	85	0.00180351		Catenibacterium	21	0.000600699
Holdemania	84	0.0017823		uncultured Erysipelotrichia bacterium	21	0.000600699
Pirellula	83	0.00176108		uncultured Firmicutes bacterium	20	0.000572094
Herbinix	82	0.00173986		Oxalobacter	19	0.000543489
uncultured rumen bacterium 4C28d-15	76	0.00161255		Corynebacterium	18	0.000514885
Pasteurella	76	0.00161255		Merdibacter	18	0.000514885
Bacteria_Proteobacteria_Alphaproteobacteria_Paracaedibacterales_Paracaedibacteraceae_uncultured	75	0.00159134		Brevinema	18	0.000514885
Rhodococcus	74	0.00157012		Rothia	17	0.00048628
Curtobacterium	74	0.00157012		hoa5-07d05 gut group	17	0.00048628
Bacteria_Firmicutes_Clostridia_Clostridiales_Clostridiales vadinBB60 group_gut metagenome	73	0.0015489		Candidatus Saccharimonas	16	0.000457675
Weissella	72	0.00152768		Flexilinea	15	0.00042907
Pseudaminobacter	72	0.00152768		Ruminococcaceae UCG-008	14	0.000400466
Lautropia	71	0.00150646		Pirellula	14	0.000400466
Bacteria_Tenericutes_Mollicutes_Mollicutes RF39_metagenome_metagenome	70	0.00148525		uncultured cyanobacterium	13	0.000371861
Lactonifactor	69	0.00146403		Butyrivibrio 2	13	0.000371861
Burkholderiales bacterium Beta_02	68	0.00144281		unidentified rumen bacterium RF32	13	0.000371861
Nosocomiicoccus	66	0.00140038		Actinobacillus	13	0.000371861
Lachnoclostridium 12	65	0.00137916		Aerococcus	12	0.000343256
Pygmaiobacter	65	0.00137916		Bacteria_Firmicutes_Clostridia_Clostridiales_Clostridiales vadinBB60 group_metagenome	12	0.000343256
Bacteria_Bacteroidetes_Bacteroidia_Bacteroidales_Muribaculaceae_uncultured Porphyromonadaceae bacterium	63	0.00133672		Mucispirillum	10	0.000286047
Bacillus	63	0.00133672		Lachnospiraceae UCG-003	10	0.000286047
Erysipelotrichaceae UCG-008	62	0.0013155		Acetanaerobacterium	10	0.000286047
Paeniclostridium	61	0.00129429		Rhodococcus	9	0.000257442
Janthinobacterium	61	0.00129429		Ruminococcaceae UCG-001	9	0.000257442
Capnocytophaga	58	0.00123063		[Acetivibrio] ethanolgignens group	8	0.000228838
Erysipelotrichaceae UCG-006	58	0.00123063		Holdemanella	8	0.000228838
Bacteria_Proteobacteria_Gammaproteobacteria_Betaproteobacteriales_Neisseriaceae_uncultured	58	0.00123063		Bacteria_Cyanobacteria_Melainabacteria_Gastranaerophilales_gut metagenome_gut metagenome	7	0.000200233
Anaerobiospirillum	57	0.00120942		Ruminococcaceae V9D2013 group	7	0.000200233
Suttonella	57	0.00120942		Mycobacterium	6	0.000171628
Chryseobacterium	56	0.0011882		Jeotgalicoccus	6	0.000171628
Harryflintia	56	0.0011882		CPla-4 termite group	6	0.000171628
Christensenella	55	0.00116698		Curtobacterium	4	0.000114419
Anaerofustis	55	0.00116698		uncultured Coriobacteriaceae bacterium	4	0.000114419
Ruminiclostridium 1	55	0.00116698		Bacteria_Bacteroidetes_Bacteroidia_Bacteroidales_F082_uncultured rumen bacterium	4	0.000114419
Bacteria_Actinobacteria_Actinobacteria_Actinomycetales_Actinomycetaceae_uncultured	54	0.00114576		Facklamia	4	0.000114419
Massilia	54	0.00114576		Parvimonas	4	0.000114419
Bacteria_Bacteroidetes_Bacteroidia_Bacteroidales_HAW-RM37-2_uncultured bacterium	53	0.00112454		Dialister	4	0.000114419
[Clostridium] innocuum group	51	0.00108211		Oligella	4	0.000114419
Prevotella 6	49	0.00103967		Acinetobacter	4	0.000114419
Aliidiomarina	49	0.00103967		Geodermatophilus	3	8.58141e-05
Catabacter	48	0.00101846		Prevotella	3	8.58141e-05
Bacteria_Patescibacteria_Gracilibacteria_Absconditabacteriales (SR1)_uncultured rumen bacterium_uncultured rumen bacterium	48	0.00101846		Carnobacterium	3	8.58141e-05
Bacteria_Armatimonadetes_uncultured_uncultured bacterium_uncultured bacterium_uncultured bacterium	47	0.000997237		Bradyrhizobium	3	8.58141e-05
Trichococcus	47	0.000997237		Psychrobacter	3	8.58141e-05
Turicibacter	47	0.000997237		Bacteria_WPS-2_uncultured rumen bacterium_uncultured rumen bacterium_uncultured rumen bacterium_uncultured rumen bacterium	3	8.58141e-05
hoa5-07d05 gut group	46	0.000976019		Dietzia	2	5.72094e-05
Z20	46	0.000976019		Bacteria_Actinobacteria_Thermoleophilia_Solirubrobacterales_Solirubrobacteraceae_uncultured	2	5.72094e-05
Thiopseudomonas	45	0.000954802		Staphylococcus	2	5.72094e-05
Bacteria_Bacteroidetes_Bacteroidia_Sphingobacteriales_Sphingobacteriaceae_uncultured	44	0.000933584		Aureimonas	2	5.72094e-05
Bacteria_Bacteroidetes_Bacteroidia_Bacteroidales_p-251-o5_uncultured bacterium	43	0.000912366		Ochrobactrum	2	5.72094e-05
Candidatus Endomicrobium	41	0.00086993		Gemmobacter	2	5.72094e-05
Aeromonas	41	0.00086993		Pseudomonas	2	5.72094e-05
Quinella	40	0.000848713		uncultured Paenibacillaceae bacterium	2	5.72094e-05
Bacteria_Proteobacteria_Deltaproteobacteria_Oligoflexales_0319-6G20_uncultured rumen bacterium	40	0.000848713		Lactonifactor	1	2.86047e-05
Cellvibrio	40	0.000848713		Candidatus Methanomethylophilus	0	0
Firmicutes bacterium CAG:822	40	0.000848713		Archaea_Euryarchaeota_Thermoplasmata_Methanomassiliicoccales_Methanomethylophilaceae_uncultured	0	0
GCA-900066755	39	0.000827495		Leucobacter	0	0
Fermentimonas	38	0.000806277		Rathayibacter	0	0
Novosphingobium	38	0.000806277		Phoenicibacter	0	0
Paracoccus	37	0.000785059		uncultured bacterium SJA-121	0	0
Bacteria_Firmicutes_Clostridia_Clostridiales_Clostridiales vadinBB60 group_uncultured prokaryote	36	0.000763841		Bacteria_Armatimonadetes_uncultured_uncultured bacterium_uncultured bacterium_uncultured bacterium	0	0
[Acetivibrio] ethanolgignens group	36	0.000763841		Bacteria_Bacteroidetes_Bacteroidia_Bacteroidales_Bacteroidales BS11 gut group_uncultured rumen bacterium	0	0
Bacteria_Kiritimatiellaeota_Kiritimatiellae_WCHB1-41_uncultured bacterium_uncultured bacterium	36	0.000763841		unidentified rumen bacterium RFN46	0	0
Bacteria_Firmicutes_Clostridia_Clostridiales_Family XIII_uncultured	35	0.000742623		Bacteria_Bacteroidetes_Bacteroidia_Bacteroidales_Bacteroidetes BD2-2_uncultured rumen bacterium	0	0
GCA-900066225	34	0.000721406		Dysgonomonas	0	0
uncultured eubacterium WCHB1-25	34	0.000721406		Fermentimonas	0	0
Kingella	34	0.000721406		bacterium P201	0	0
Fretibacterium	34	0.000721406		Bacteroidales bacterium Bact_22	0	0
Candidatus Methanomethylophilus	33	0.000700188		Bacteria_Bacteroidetes_Bacteroidia_Bacteroidales_HAW-RM37-2_uncultured bacterium	0	0
rumen bacterium YS2	33	0.000700188		Bacteria_Bacteroidetes_Bacteroidia_Bacteroidales_Marinifilaceae_uncultured	0	0
Kurthia	33	0.000700188		Bacteria_Bacteroidetes_Bacteroidia_Bacteroidales_p-251-o5_uncultured rumen bacterium	0	0
Aerosphaera	33	0.000700188		Porphyromonas	0	0
Tyzzerella 4	33	0.000700188		Prevotella 6	0	0
Caproiciproducens	32	0.00067897		Bacteria_Bacteroidetes_Bacteroidia_Bacteroidales_Prevotellaceae_uncultured bacterium	0	0
Pusillimonas	32	0.00067897		Blvii28 wastewater-sludge group	0	0
Bacteria_Bacteroidetes_Bacteroidia_Bacteroidales_Muribaculaceae_uncultured organism	31	0.000657752		SP3-e08	0	0
Ferribacterium	31	0.000657752		U29-B03	0	0
uncultured Lachnospiraceae bacterium	31	0.000657752		Bacteria_Bacteroidetes_Bacteroidia_Bacteroidales_uncultured_uncultured rumen bacterium	0	0
Paenochrobactrum	30	0.000636534		Aequorivita	0	0
Bacteria_Proteobacteria_Deltaproteobacteria_Bradymonadales_uncultured rumen bacterium_uncultured rumen bacterium	30	0.000636534		Capnocytophaga	0	0
Phoenicibacter	28	0.000594099		Flavobacterium	0	0
Deinococcus	28	0.000594099		Myroides	0	0
Duganella	28	0.000594099		Ulvibacter	0	0
Bacteria_Tenericutes_Mollicutes_Mollicutes RF39_uncultured prokaryote_uncultured prokaryote	28	0.000594099		Bergeyella	0	0
Weeksella	26	0.000551663		Chryseobacterium	0	0
Carnobacterium	26	0.000551663		Moheibacter	0	0
Anaerostipes	25	0.000530445		Riemerella	0	0
uncultured Chloroflexi bacterium	24	0.000509228		Bacteria_Bacteroidetes_Bacteroidia_Flavobacteriales_Weeksellaceae_uncultured	0	0
Aureimonas	24	0.000509228		Weeksella	0	0
Ochrobactrum	24	0.000509228		Pedobacter	0	0
uncultured rumen bacterium 4C0d-2	23	0.00048801		Sphingobacterium	0	0
Aerococcus	23	0.00048801		Bacteria_Bacteroidetes_Bacteroidia_Sphingobacteriales_Sphingobacteriaceae_uncultured	0	0
Bacteria_Bacteroidetes_Bacteroidia_Bacteroidales_Prevotellaceae_uncultured bacterium	21	0.000445574		uncultured Chloroflexi bacterium	0	0
Candidatus Gastranaerophilales bacterium Zag_111	21	0.000445574		Candidatus Gastranaerophilales bacterium Zag_111	0	0
Truepera	21	0.000445574		rumen bacterium YS2	0	0
Globicatella	20	0.000424356		Bacteria_Cyanobacteria_Melainabacteria_Gastranaerophilales_uncultured organism_uncultured organism	0	0
Corynebacterium	19	0.000403138		uncultured rumen bacterium 4C0d-2	0	0
Sanguibacteroides	19	0.000403138		Deinococcus	0	0
Muribaculum	19	0.000403138		Truepera	0	0
Bacteria_Tenericutes_Mollicutes_EMP-G18_uncultured Mollicutes bacterium_uncultured Mollicutes bacterium	19	0.000403138		Candidatus Endomicrobium	0	0
Bacteria_Tenericutes_Mollicutes_NED5E9_uncultured rumen bacterium_uncultured rumen bacterium	19	0.000403138		Gemella	0	0
Bacteroidales bacterium Bact_22	18	0.000381921		Paenibacillus	0	0
S5-A14a	18	0.000381921		Kurthia	0	0
Ruminobacter	18	0.000381921		Planococcus	0	0
Acholeplasma	18	0.000381921		Sporosarcina	0	0
Bacteria_Tenericutes_Mollicutes_Izimaplasmatales_uncultured bacterium_uncultured bacterium	18	0.000381921		Nosocomiicoccus	0	0
Bacteria_Verrucomicrobia_Verrucomicrobiae_Opitutales_Puniceicoccaceae_uncultured	18	0.000381921		Aerosphaera	0	0
Slackia	17	0.000360703		Globicatella	0	0
Helcococcus	17	0.000360703		Bacteria_Firmicutes_Bacilli_Lactobacillales_Aerococcaceae_uncultured	0	0
Ethanoligenens	17	0.000360703		Granulicatella	0	0
Pleomorphomonas	17	0.000360703		Trichococcus	0	0
Oceanisphaera	17	0.000360703		Weissella	0	0
Clostridioides	16	0.000339485		Bacteria_Firmicutes_Clostridia_Clostridiales_Clostridiales vadinBB60 group_uncultured organism	0	0
Bradyrhizobium	15	0.000318267		Bacteria_Firmicutes_Clostridia_Clostridiales_Clostridiales vadinBB60 group_uncultured prokaryote	0	0
uncultured bacterium SJA-121	14	0.000297049		uncultured rumen bacterium 4C28d-15	0	0
Bacteria_Bacteroidetes_Bacteroidia_Bacteroidales_Paludibacteraceae_uncultured	14	0.000297049		Helcococcus	0	0
Planococcus	14	0.000297049		Peptoniphilus	0	0
Sporosarcina	14	0.000297049		S5-A14a	0	0
uncultured Kiritimatiellaeota bacterium	14	0.000297049		[Eubacterium] oxidoreducens group	0	0
unidentified rumen bacterium RF32	14	0.000297049		FD2005	0	0
Synergistes	14	0.000297049		GCA-900066755	0	0
Rathayibacter	13	0.000275832		Herbinix	0	0
Cellulosilyticum	13	0.000275832		Lachnoclostridium 1	0	0
Dielma	13	0.000275832		Lachnoclostridium 5	0	0
Rhodopseudomonas	13	0.000275832		Lachnospiraceae UCG-006	0	0
Succinatimonas	13	0.000275832		Lachnospiraceae UCG-009	0	0
Idiomarina	13	0.000275832		Oribacterium	0	0
Pseudorhodoferax	13	0.000275832		possible genus Sk018	0	0
Azoarcus	13	0.000275832		probable genus 10	0	0
uncultured Coriobacteriaceae bacterium	12	0.000254614		Desulfotomaculum	0	0
Moheibacter	12	0.000254614		Peptostreptococcus	0	0
Bacteria_Firmicutes_Clostridia_Clostridiales_Clostridiales vadinBB60 group_metagenome	12	0.000254614		Anaerotruncus	0	0
hydrothermal vent metagenome	12	0.000254614		CAG-352	0	0
Ulvibacter	11	0.000233396		Syntrophomonas	0	0
Paenibacillus	11	0.000233396		Quinella	0	0
Tolumonas	11	0.000233396		Schwartzia	0	0
Oxalobacter	11	0.000233396		Selenomonas 1	0	0
Luteimonas	11	0.000233396		Veillonellaceae UCG-001	0	0
Mycobacterium	10	0.000212178		Fusobacterium	0	0
Leucobacter	10	0.000212178		uncultured eubacterium WCHB1-25	0	0
Blvii28 wastewater-sludge group	10	0.000212178		uncultured Kiritimatiellaeota bacterium	0	0
Aequorivita	10	0.000212178		Z20	0	0
Bacteria_Bacteroidetes_Bacteroidia_Flavobacteriales_Weeksellaceae_uncultured	10	0.000212178		Bacteria_Patescibacteria_Gracilibacteria_Absconditabacteriales (SR1)_uncultured rumen bacterium_uncultured rumen bacterium	0	0
Lachnospiraceae NC2004 group	10	0.000212178		Brevundimonas	0	0
possible genus Sk018	10	0.000212178		Bacteria_Proteobacteria_Alphaproteobacteria_Paracaedibacterales_Paracaedibacteraceae_uncultured	0	0
Anaerotruncus	10	0.000212178		Devosia	0	0
Syntrophomonas	10	0.000212178		Pleomorphomonas	0	0
Bacteria_Firmicutes_Clostridia_DTU014_uncultured bacterium_uncultured bacterium	10	0.000212178		Paenochrobactrum	0	0
Alphaproteobacteria bacterium canine oral taxon 081	10	0.000212178		Pseudaminobacter	0	0
Cupriavidus	10	0.000212178		Rhodopseudomonas	0	0
Propionivibrio	10	0.000212178		Paracoccus	0	0
Ignatzschineria	10	0.000212178		Alphaproteobacteria bacterium canine oral taxon 081	0	0
Proteus	10	0.000212178		Bacteria_Proteobacteria_Alphaproteobacteria_Rickettsiales_uncultured_uncultured rumen bacterium	0	0
Bacteria_Actinobacteria_Thermoleophilia_Solirubrobacterales_Solirubrobacteraceae_uncultured	9	0.00019096		Novosphingobium	0	0
Gemmobacter	8	0.000169743		Sphingomonas	0	0
Geodermatophilus	7	0.000148525		Desulfobulbus	0	0
Holdemanella	7	0.000148525		Bacteria_Proteobacteria_Deltaproteobacteria_Oligoflexales_0319-6G20_uncultured rumen bacterium	0	0
Bacteria_Proteobacteria_Alphaproteobacteria_Rhodospirillales_uncultured_uncultured organism	7	0.000148525		Aeromonas	0	0
Bacteria_Tenericutes_Mollicutes_Mollicutes RF39_uncultured organism_uncultured organism	7	0.000148525		Oceanisphaera	0	0
Anaerofilum	6	0.000127307		Tolumonas	0	0
Terrisporobacter	5	0.000106089		Anaerobiospirillum	0	0
Phocea	5	0.000106089		Ruminobacter	0	0
Clostridium sp. CAG:306	4	8.48713e-05		Succinatimonas	0	0
Victivallis	3	6.36534e-05		Succinimonas	0	0
Aeriscardovia	2	4.24356e-05		Aliidiomarina	0	0
Erysipelotrichaceae UCG-003	2	4.24356e-05		Idiomarina	0	0
Methanocorpusculum	0	0		Duganella	0	0
Candidatus Methanoplasma	0	0		Janthinobacterium	0	0
Parvibacter	0	0		Lautropia	0	0
uncultured Paludibacter sp.	0	0		Massilia	0	0
Bacteria_Bacteroidetes_Bacteroidia_Bacteroidales_Bacteroidales RF16 group_uncultured Porphyromonadaceae bacterium	0	0		Paenalcaligenes	0	0
Bacteria_Bacteroidetes_Bacteroidia_Bacteroidales_Barnesiellaceae_uncultured	0	0		Pseudorhodoferax	0	0
Bacteria_Bacteroidetes_Bacteroidia_Bacteroidales_Dysgonomonadaceae_uncultured	0	0		Pusillimonas	0	0
Bacteria_Bacteroidetes_Bacteroidia_Bacteroidales_gir-aah93h0_uncultured bacterium	0	0		Alysiella	0	0
dgA-11 gut group	0	0		Conchiformibius	0	0
Rikenella	0	0		Kingella	0	0
Bacteria_Bacteroidetes_Bacteroidia_Bacteroidales_uncultured_uncultured Bacteroidales bacterium	0	0		Neisseria	0	0
Mucispirillum	0	0		Bacteria_Proteobacteria_Gammaproteobacteria_Betaproteobacteriales_Neisseriaceae_uncultured	0	0
Lysinibacillus	0	0		Azoarcus	0	0
Alloiococcus	0	0		Ferribacterium	0	0
uncultured Clostridiales bacterium	0	0		Propionivibrio	0	0
Anaerocolumna	0	0		Suttonella	0	0
Butyrivibrio	0	0		Ignatzschineria	0	0
CAG-56	0	0		Cellvibrio	0	0
Coprococcus 3	0	0		Pantoea	0	0
Lachnospiraceae UCG-003	0	0		Proteus	0	0
Lachnospiraceae UCG-007	0	0		Bibersteinia	0	0
Sellimonas	0	0		Haemophilus	0	0
Intestinibacter	0	0		Mannheimia	0	0
Peptoclostridium	0	0		Pasteurella	0	0
Acetanaerobacterium	0	0		Moraxella	0	0
Negativibacillus	0	0		Thiopseudomonas	0	0
Ruminiclostridium	0	0		Luteimonas	0	0
Breznakia	0	0		Stenotrophomonas	0	0
Candidatus Stoquefichus	0	0		Xanthomonas	0	0
Coprobacillus	0	0		Sediminispirochaeta	0	0
Faecalitalea	0	0		Sphaerochaeta	0	0
Merdibacter	0	0		Fretibacterium	0	0
Bacteria_Lentisphaerae_Lentisphaeria_Victivallales_Victivallaceae_uncultured bacterium	0	0		Pyramidobacter	0	0
Azospirillum sp. 47_25	0	0		Synergistes	0	0
Lawsonia	0	0		Acholeplasma	0	0
Brevinema	0	0		Firmicutes bacterium CAG:822	0	0
Bacteria_Tenericutes_Mollicutes_EMP-G18_uncultured bacterium_uncultured bacterium	0	0		unidentified rumen bacterium RF9	0	0
Bacteria_Tenericutes_Mollicutes_Izimaplasmatales_uncultured rumen bacterium_uncultured rumen bacterium	0	0		Bacteria_Tenericutes_Mollicutes_NED5E9_uncultured rumen bacterium_uncultured rumen bacterium	0	0
uncultured Erysipelotrichia bacterium	0	0		Bacteria_Verrucomicrobia_Verrucomicrobiae_Pedosphaerales_Pedosphaeraceae_uncultured rumen bacterium	0	0
Bacteria_Tenericutes_Mollicutes_Mollicutes RF39_uncultured Mollicutes bacterium_uncultured Mollicutes bacterium	0	0		Burkholderiales bacterium Beta_02	0	0
Cerasicoccus	0	0		hydrothermal vent metagenome	0	0
Sum	4713021			Sum	3495929
