# Supplementary material for: Shift of dietary carbohydrate source from milk to various solid feeds reshapes the rumen and fecal microbiome in calves
Source: Sci Rep. 2022 Jul 20;12:12383. doi: 10.1038/s41598-022-16052-2 (PMC9300698; doi:10.1038/s41598-022-16052-2)
Supplement: Supplementary file 3 — Supplementary Table 2. [file 41598_2022_16052_MOESM3_ESM.xlsx]

## Sheet: Sheet4
Rumen fluid	Feces	17 elements included exclusively in "Feces":
Bacteroides	Bacteroides	Sellimonas
Actinomyces	Faecalibacterium	Bacteria_Bacteroidetes_Bacteroidia_Bacteroidales_Muribaculaceae_uncultured bacterium
Veillonella	Bifidobacterium	Negativibacillus
Gallibacterium	Escherichia-Shigella	CAG-56
Lachnoclostridium	Butyricicoccus	[Eubacterium] hallii group
Akkermansia	Veillonella	Coprococcus 3
Alloprevotella	Gallibacterium	Peptoclostridium
Streptococcus	[Ruminococcus] gnavus group	Erysipelotrichaceae UCG-003
Unknown	Collinsella	Marvinbryantia
Prevotella 1	Lactobacillus	Bacteria_Bacteroidetes_Bacteroidia_Bacteroidales_Bacteroidales RF16 group_uncultured Porphyromonadaceae bacterium
Bifidobacterium	Dorea	Carnobacterium
Comamonas	Tyzzerella 4	Pseudoramibacter
Collinsella	Lachnoclostridium	Caproiciproducens
Lactobacillus	Sutterella	Fusicatenibacter
Bacteria_Firmicutes_Erysipelotrichia_Erysipelotrichales_Erysipelotrichaceae_uncultured	Clostridium sensu stricto 1	Intestinibacter
Prevotellaceae NK3B31 group	Subdoligranulum	Ruminiclostridium 6
Porphyromonas	Prevotella 9	uncultured Erysipelotrichaceae bacterium
Phascolarctobacterium	Phascolarctobacterium
Prevotella	Ruminococcus 2
Blautia	[Ruminococcus] torques group
Prevotella 7	Lachnospiraceae UCG-004
Bibersteinia	Prevotella 7
Parabacteroides	Prevotella 2
Ruminococcaceae NK4A214 group	Actinomyces
Ruminococcus 2	Streptococcus
[Ruminococcus] torques group	Ruminiclostridium 9
Faecalicoccus	Tyzzerella
Trueperella	Erysipelatoclostridium
Tyzzerella	Clostridium sensu stricto 2
Escherichia-Shigella	Acidaminococcus
Acidaminococcus	Unknown
Hungatella	Parasutterella
Intestinimonas	Blautia
[Ruminococcus] gauvreauii group	Fournierella
Butyricimonas	Parabacteroides
Erysipelatoclostridium	Comamonas
Butyrivibrio 2	Akkermansia
Desulfovibrio	Allisonella
Ruminococcaceae UCG-004	Anaerostipes
Ruminococcus 1	Bacteria_Firmicutes_Clostridia_Clostridiales_Ruminococcaceae_uncultured
Prevotellaceae UCG-003	Lactococcus
Sharpea	Ruminococcaceae UCG-014
Bacteria_Firmicutes_Clostridia_Clostridiales_Ruminococcaceae_uncultured	Alloprevotella
Dorea	Flavonifractor
Butyricicoccus	Bacteria_Firmicutes_Clostridia_Clostridiales_Lachnospiraceae_uncultured
Alistipes	Prevotellaceae NK3B31 group
Odoribacter	Bacteria_Firmicutes_Erysipelotrichia_Erysipelotrichales_Erysipelotrichaceae_uncultured
Subdoligranulum	Faecalicoccus
UBA1819	Enterococcus
Dialister	Pseudoflavonifractor
Ruminococcaceae UCG-014	[Ruminococcus] gauvreauii group
[Ruminococcus] gnavus group	Ruminiclostridium 5
Eisenbergiella	Oscillospira
uncultured Firmicutes bacterium	Ruminococcaceae UCG-005
Succinivibrio	GCA-900066575
Prevotella 2	Anaerovibrio
Enterococcus	Howardella
Conchiformibius	Bacteria_Bacteroidetes_Bacteroidia_Bacteroidales_Prevotellaceae_uncultured
Mitsuokella	[Eubacterium] coprostanoligenes group
Howardella	Odoribacter
Rikenellaceae RC9 gut group	[Clostridium] innocuum group
Parasutterella	Trueperella
Ruminiclostridium 9	Sellimonas
Olsenella	Bacteria_Bacteroidetes_Bacteroidia_Bacteroidales_Muribaculaceae_uncultured bacterium
Megasphaera	Eggerthella
Moraxella	Negativicoccus
Actinobacillus	Barnesiella
Roseburia	Bilophila
Bilophila	Negativibacillus
Pseudobutyrivibrio	Desulfovibrio
Mogibacterium	Sharpea
Peptococcus	Mitsuokella
Eggerthella	Olsenella
Ruminococcaceae UCG-005	Rikenellaceae RC9 gut group
Christensenellaceae R-7 group	CAG-56
Bacteria_Bacteroidetes_Bacteroidia_Bacteroidales_Muribaculaceae_uncultured rumen bacterium	Roseburia
Alysiella	[Eubacterium] hallii group
Bacteria_Firmicutes_Clostridia_Clostridiales_Clostridiales vadinBB60 group_uncultured organism	Coprococcus 3
Clostridium sensu stricto 2	Eubacterium
Treponema 2	Butyricimonas
Barnesiella	Mogibacterium
Bacteria_Bacteroidetes_Bacteroidia_Bacteroidales_uncultured_uncultured bacterium	Intestinimonas
Corynebacterium 1	Romboutsia
Ruminiclostridium 5	Ruminococcaceae UCG-004
Eubacterium	Alistipes
Prevotellaceae UCG-001	Christensenellaceae R-7 group
Bergeyella	Bacteria_Bacteroidetes_Bacteroidia_Bacteroidales_uncultured_uncultured bacterium
Psychrobacter	Peptoclostridium
Allisonella	Erysipelotrichaceae UCG-003
Bacteria_Firmicutes_Clostridia_Clostridiales_Lachnospiraceae_uncultured	Slackia
GCA-900066575	Ruminococcaceae UCG-003
Lactococcus	Anaerofilum
Faecalibacterium	Corynebacterium 1
Rothia	Hydrogenoanaerobacterium
Lachnospiraceae UCG-010	Bacteria_Bacteroidetes_Bacteroidia_Bacteroidales_Muribaculaceae_uncultured rumen bacterium
Bacteria_Firmicutes_Clostridia_Clostridiales_Peptococcaceae_uncultured	Cupriavidus
[Eubacterium] fissicatena group	Prevotella 1
Lachnospiraceae UCG-004	Hungatella
Hydrogenoanaerobacterium	Lachnospiraceae UCG-008
Oscillospira	[Eubacterium] nodatum group
Candidatus Soleaferrea	Oscillibacter
Bacteria_Bacteroidetes_Bacteroidia_Bacteroidales_p-251-o5_uncultured Bacteroidales bacterium	Methanobrevibacter
Clostridium sensu stricto 1	Lachnospiraceae FCS020 group
Negativicoccus	Rothia
Anaerovibrio	Succinivibrionaceae UCG-001
Desulfotomaculum	Prevotellaceae UCG-004
Flavonifractor	Peptococcus
Acinetobacter	Lachnospiraceae ND3007 group
Riemerella	Bacteria_Tenericutes_Mollicutes_Mollicutes RF39_uncultured bacterium_uncultured bacterium
Lachnoclostridium 5	Actinobacillus
Granulicatella	Bacteria_Actinobacteria_Coriobacteriia_Coriobacteriales_Atopobiaceae_uncultured
Peptoniphilus	Eisenbergiella
Lachnospiraceae NK4A136 group	DNF00809
Mannheimia	Acetitomaculum
Peptostreptococcus	Syntrophococcus
Prevotella 9	UBA1819
Elusimicrobium	Dialister
Sutterella	Succinivibrio
Prevotellaceae UCG-004	Kandleria
Fusobacterium	Parvimonas
Lachnospiraceae UCG-008	Holdemania
Erysipelotrichaceae UCG-004	Methanosphaera
Pseudomonas	Marvinbryantia
Staphylococcus	Prevotella
Bacteria_Bacteroidetes_Bacteroidia_Bacteroidales_Prevotellaceae_uncultured	Ruminococcaceae NK4A214 group
Kandleria	uncultured Firmicutes bacterium
Oscillibacter	Campylobacter
Succinivibrionaceae UCG-001	Bacteria_Bacteroidetes_Bacteroidia_Bacteroidales_Muribaculaceae_uncultured organism
Syntrophococcus	Phocea
Ruminococcaceae UCG-013	Bacteria_Bacteroidetes_Bacteroidia_Bacteroidales_Bacteroidales RF16 group_uncultured Porphyromonadaceae bacterium
Fournierella	Carnobacterium
Flavobacterium	Pseudoramibacter
Dysgonomonas	Caproiciproducens
Gordonibacter	Butyrivibrio 2
Ruminococcaceae UCG-010	Pseudobutyrivibrio
[Eubacterium] coprostanoligenes group	Prevotellaceae UCG-001
Gemella	Candidatus Soleaferrea
Parvimonas	Acinetobacter
Neisseria	Lachnospiraceae NK4A136 group
[Eubacterium] ruminantium group	Dietzia
Methanobrevibacter	Succiniclasticum
Bacteria_Bacteroidetes_Bacteroidia_Flavobacteriales_Flavobacteriaceae_uncultured	Turicibacter
[Eubacterium] eligens group	Christensenella
Haemophilus	Bacteria_Bacteroidetes_Bacteroidia_Bacteroidales_F082_uncultured rumen bacterium
Myroides	Gemmobacter
Clostridiales bacterium enrichment culture clone 06-1235251-67	Bacteria_Proteobacteria_Alphaproteobacteria_Rhodospirillales_uncultured_uncultured organism
Bacteria_Firmicutes_Bacilli_Lactobacillales_Aerococcaceae_uncultured	Fusicatenibacter
Family XIII UCG-001	Intestinibacter
DNF00809	Ruminiclostridium 6
Pseudoflavonifractor	uncultured Erysipelotrichaceae bacterium
Dietzia
Bacteria_Firmicutes_Clostridia_Clostridiales_Clostridiales vadinBB60 group_uncultured bacterium
Campylobacter
Oligella
Lachnospiraceae ND3007 group
Facklamia
Paenalcaligenes
Jeotgalicoccus
Romboutsia
Holdemania
Sphingomonas
Sphingobacterium
Bacteria_Actinobacteria_Coriobacteriia_Coriobacteriales_Atopobiaceae_uncultured
Ruminococcaceae UCG-003
Bacteria_Proteobacteria_Alphaproteobacteria_Paracaedibacterales_Paracaedibacteraceae_uncultured
Ruminococcaceae UCG-002
Pseudaminobacter
Lachnospiraceae FCS020 group
Lautropia
Succiniclasticum
Pasteurella
Pygmaiobacter
Devosia
Bacteria_Tenericutes_Mollicutes_Mollicutes RF39_uncultured bacterium_uncultured bacterium
Capnocytophaga
Suttonella
Bacteria_Bacteroidetes_Bacteroidia_Bacteroidales_HAW-RM37-2_uncultured bacterium
[Clostridium] innocuum group
Brevundimonas
Bacteria_Bacteroidetes_Bacteroidia_Bacteroidales_Bacteroidales RF16 group_uncultured bacterium
Prevotella 6
Pedobacter
Lactonifactor
Aliidiomarina
Paeniclostridium
Harryflintia
Thiopseudomonas
Bacteria_Bacteroidetes_Bacteroidia_Sphingobacteriales_Sphingobacteriaceae_uncultured
Acetitomaculum
Angelakisella
Lachnospiraceae NK3A20 group
Cellvibrio
GCA-900066755
Fermentimonas
Allorhizobium-Neorhizobium-Pararhizobium-Rhizobium
Turicibacter
Paracoccus
Kingella
Stenotrophomonas
Christensenella
Tyzzerella 4
Nosocomiicoccus
Pusillimonas
Bacteria_Bacteroidetes_Bacteroidia_Bacteroidales_Muribaculaceae_uncultured organism
Catabacter
Anaerovorax
Massilia
Ferribacterium
Aerosphaera
Paenochrobactrum
[Acetivibrio] ethanolgignens group
Weeksella
Deinococcus
GCA-900066225
Saccharofermentans
Chryseobacterium
Erysipelotrichaceae UCG-006
Family XIII AD3011 group
Selenomonas 1
Prevotellaceae YAB2003 group
Truepera
Globicatella
Aeromonas
Sanguibacteroides
Muribaculum
Methylobacterium
uncultured Chloroflexi bacterium
S5-A14a
Corynebacterium
Slackia
Kurthia
Bacteria_Firmicutes_Clostridia_Clostridiales_Clostridiales vadinBB60 group_gut metagenome
Anaerofustis
Helcococcus
Pleomorphomonas
Oceanisphaera
FD2005
Lachnospiraceae XPB1014 group
Clostridioides
Aerococcus
Bacteria_Bacteroidetes_Bacteroidia_Bacteroidales_Bacteroidales RF16 group_uncultured rumen bacterium
Sporosarcina
Sphaerochaeta
Bacteria_Cyanobacteria_Melainabacteria_Gastranaerophilales_uncultured rumen bacterium_uncultured rumen bacterium
Cellulosilyticum
Dielma
Bradyrhizobium
Idiomarina
Moheibacter
Bacteria_Proteobacteria_Alphaproteobacteria_Rhodospirillales_uncultured_gut metagenome
hydrothermal vent metagenome
Ulvibacter
Azoarcus
Luteimonas
Leucobacter
Aequorivita
Bacteria_Bacteroidetes_Bacteroidia_Flavobacteriales_Weeksellaceae_uncultured
Anaerostipes
Ochrobactrum
Propionivibrio
Ignatzschineria
Proteus
Bacteria_Bacteroidetes_Bacteroidia_Bacteroidales_F082_uncultured rumen bacterium
Schwartzia
Gemmobacter
Fibrobacter
[Eubacterium] ventriosum group
Coprococcus 2
Anaerotruncus
Bacteria_Proteobacteria_Alphaproteobacteria_Rhodospirillales_uncultured_uncultured organism
Novosphingobium
Anaerofilum
Janthinobacterium
Atopobium
Bacteria_Bacteroidetes_Bacteroidia_Bacteroidales_Muribaculaceae_uncultured Porphyromonadaceae bacterium
[Eubacterium] nodatum group
Terrisporobacter
Phocea
Methanosphaera
Clostridium sp. CAG:306
[Eubacterium] cellulosolvens group
Cupriavidus
Coprococcus 1
Oribacterium
Victivallis
Rhodococcus
Bacteria_Actinobacteria_Coriobacteriia_Coriobacteriales_Eggerthellaceae_uncultured
Bacteria_Cyanobacteria_Melainabacteria_Gastranaerophilales_uncultured bacterium_uncultured bacterium
Bacillus
Lachnospiraceae AC2044 group
Lachnospiraceae NK4B4 group
probable genus 10
Shuttleworthia
Catenisphaera
Solobacterium
Mailhella
Oxalobacter
Pantoea
unidentified rumen bacterium RF39
Trichococcus
