# Supplementary material for: Shift of dietary carbohydrate source from milk to various solid feeds reshapes the rumen and fecal microbiome in calves
Source: Sci Rep. 2022 Jul 20;12:12383. doi: 10.1038/s41598-022-16052-2 (PMC9300698; doi:10.1038/s41598-022-16052-2)
Supplement: Supplementary file 4 — Supplementary Table 3. [file 41598_2022_16052_MOESM4_ESM.xlsx]

## Sheet: Sheet2
Rumen fluid							Feces
Genus	metadata	value	coef	stderr	qval		Genus	metadata	value	coef	stderr	qval
Bacteroides	Day	91	-7.80616	0.302574	8.29617e-36		X.Ruminococcus..gnavus.group	Day	91	-7.93723	0.236948	5.97812e-27
Actinomyces	Day	91	-7.46595	0.313325	3.84247e-22		Veillonella	Day	91	-7.33711	0.401176	5.92304e-19
Gallibacterium	Day	91	-7.03955	0.517115	3.07232e-20		Collinsella	Day	91	-6.44133	0.360912	2.22998e-18
Lachnoclostridium	Day	91	-6.67184	0.34522	1.91589e-19		Bifidobacterium	Day	91	-6.43038	0.536715	1.56284e-13
Veillonella	Day	91	-6.50533	0.446385	1.11883e-21		Actinomyces	Day	91	-6.04289	0.304392	5.4473e-20
Phascolarctobacterium	Day	91	-5.80496	0.39421	6.94586e-22		Gallibacterium	Day	91	-5.89393	0.492486	1.46559e-13
Bibersteinia	Day	91	-5.77682	0.18554	3.84179e-26		Lactobacillus	Day	91	-5.87148	0.486088	1.49291e-13
Parabacteroides	Day	91	-5.68205	0.358827	2.24811e-23		Escherichia.Shigella	Day	91	-5.7078	0.406561	9.18466e-21
Tyzzerella	Day	91	-5.6298	0.311189	7.36854e-19		Butyricicoccus	Day	91	-5.70096	0.278351	1.27154e-19
Escherichia.Shigella	Day	91	-5.57029	0.261675	1.12103e-30		Faecalibacterium	Day	91	-5.58767	0.505168	1.65147e-12
Collinsella	Day	91	-5.42785	0.417387	2.10726e-14		Allisonella	Day	91	-4.93491	0.270664	7.37985e-19
Comamonas	Day	91	-5.23546	0.465234	1.65869e-16		Clostridium.sensu.stricto.2	Day	91	-4.8251	0.397473	9.83908e-14
Intestinimonas	Day	91	-5.11612	0.34653	6.59005e-22		Lachnoclostridium	Day	91	-4.51078	0.374606	9.73189e-18
Akkermansia	Day	91	-5.05541	0.523983	9.01372e-14		Enterococcus	Day	91	-3.8755	0.283694	3.27181e-15
Trueperella	Day	91	-5.0016	0.359029	1.68817e-15		Erysipelatoclostridium	Day	91	-3.84129	0.349911	4.42385e-16
Erysipelatoclostridium	Day	91	-4.96806	0.306814	2.05414e-17		X.Ruminococcus..torques.group	Day	91	-3.21562	0.56006	3.79037e-06
Porphyromonas	Day	91	-4.96767	0.43897	1.60677e-16		Streptococcus	Day	91	-3.20922	0.431284	6.68947e-10
Faecalicoccus	Day	91	-4.5801	0.396045	6.5372e-17		Eggerthella	Day	91	-3.1547	0.197343	2.88659e-17
Streptococcus	Day	91	-4.53098	0.304297	4.58302e-22		Faecalicoccus	Day	91	-3.09537	0.342965	9.44807e-13
Butyricicoccus	Day	91	-4.46062	0.314044	5.13752e-21		Tyzzerella	Day	91	-3.05708	0.402848	1.89952e-08
Prevotella	Day	91	-4.34128	0.543305	6.86804e-11		Trueperella	Day	91	-2.9735	0.249056	1.06791e-17
Hungatella	Day	91	-4.27159	0.386483	1.26998e-12		Lactococcus	Day	91	-2.87814	0.335043	5.85398e-12
Eggerthella	Day	91	-4.06933	0.151813	2.11445e-36		Bacteroides	Day	91	-2.80752	0.268242	3.27181e-15
Alistipes	Day	91	-4.04715	0.298411	4.68651e-15		Comamonas	Day	91	-2.74844	0.303511	8.66376e-13
Enterococcus	Day	91	-3.94993	0.250645	3.88508e-17		Subdoligranulum	Day	91	-2.65036	0.591087	6.07314e-05
Odoribacter	Day	91	-3.92714	0.354085	3.12728e-16		Acidaminococcus	Day	91	-2.48068	0.469307	1.40764e-05
Bifidobacterium	Day	91	-3.86562	0.564755	1.18904e-07		Eubacterium	Day	91	-2.29887	0.177799	1.67494e-14
X.Ruminococcus..gnavus.group	Day	91	-3.69439	0.350391	4.3255e-12		Dorea	Day	91	-2.2755	0.273355	1.84157e-11
Conchiformibius	Day	91	-3.65892	0.29456	3.00862e-18		Lachnospiraceae.UCG.004	Day	91	-2.25908	0.668379	0.00203555
Butyricimonas	Day	91	-3.62826	0.436175	1.70854e-09		Tyzzerella.4	Day	91	-2.0965	0.631502	0.00241001
Parasutterella	Day	91	-3.31624	0.311939	2.15423e-15		Parabacteroides	Day	91	-1.99305	0.486386	0.000219809
Eubacterium	Day	91	-3.1273	0.212794	4.14663e-16		Anaerostipes	Day	91	-1.75499	0.503104	0.00149245
Eisenbergiella	Day	91	-3.06707	0.348533	4.30952e-10		Corynebacterium.1	Day	91	-1.65189	0.140232	2.48994e-13
Moraxella	Day	91	-3.05402	0.327464	9.62135e-11		Fournierella	Day	91	-1.58824	0.462933	0.00176666
Bilophila	Day	91	-3.04001	0.342053	1.85018e-12		Pseudoflavonifractor	Day	91	-1.5729	0.447621	0.00203555
UBA1819	Day	91	-2.99877	0.338041	3.71521e-10		Succinivibrionaceae.UCG.001	Day	91	-1.5263	0.159276	1.07534e-13
Bergeyella	Day	91	-2.90432	0.247542	3.58719e-17		Ruminococcus.2	Day	91	-1.52506	0.482077	0.00370842
X.Ruminococcus..torques.group	Day	91	-2.89916	0.41482	7.20368e-08		Bacteria_Bacteroidetes_Bacteroidia_Bacteroidales_Muribaculaceae_uncultured.rumen.bacterium	Day	91	-1.39227	0.172748	4.2769e-09
uncultured.Firmicutes.bacterium	Day	91	-2.70069	0.365543	7.63907e-10		Mitsuokella	Day	91	-1.35875	0.282859	2.03426e-05
Clostridium.sensu.stricto.2	Day	91	-2.53572	0.263287	1.06757e-13		Parasutterella	Day	91	-1.32872	0.449079	0.00843204
Blautia	Day	91	-2.43342	0.373666	3.16207e-07		Clavibacter	Day	91	-1.31385	0.110988	1.71529e-11
Alysiella	Day	91	-2.36337	0.28347	1.70854e-09		Christensenella	Day	91	-1.31165	0.140369	1.22254e-10
Peptococcus	Day	91	-2.34358	0.347614	1.02977e-08		X.Clostridium..innocuum.group	Day	91	-1.29801	0.287666	5.52491e-05
X.Eubacterium..fissicatena.group	Day	91	-2.33725	0.277309	1.21035e-11		Cupriavidus	Day	91	-1.28448	0.169794	4.00199e-10
Clostridium.sensu.stricto.1	Day	91	-2.32898	0.296129	1.11887e-10		Succiniclasticum	Day	91	-1.24761	0.182584	7.53589e-09
Bacteria_Firmicutes_Clostridia_Clostridiales_Clostridiales.vadinBB60.group_uncultured.organism	Day	91	-2.32894	0.309769	4.49535e-10		X.Eubacterium..saphenum.group	Day	91	-1.24054	0.103646	4.29567e-13
Flavonifractor	Day	91	-2.32456	0.262366	2.28785e-12		Clostridiales.bacterium.enrichment.culture.clone.06.1235251.67	Day	91	-1.23403	0.128966	7.04549e-11
Psychrobacter	Day	91	-2.31525	0.264179	4.87327e-10		Catabacter	Day	91	-1.23079	0.152551	4.10632e-09
Candidatus.Soleaferrea	Day	91	-2.27636	0.248787	1.76183e-10		Bacteria_Actinobacteria_Actinobacteria_Actinomycetales_Actinomycetaceae_uncultured	Day	91	-1.18618	0.114274	2.43255e-11
Rothia	Day	91	-2.25619	0.267578	1.26188e-09		Azospirillum.sp..47_25	Day	91	-1.14831	0.159671	1.87819e-09
Bacteria_Firmicutes_Erysipelotrichia_Erysipelotrichales_Erysipelotrichaceae_uncultured	Day	91	-2.18459	0.50467	0.000178451		Erysipelotrichaceae.UCG.008	Day	91	-1.08922	0.111971	6.12231e-14
Hydrogenoanaerobacterium	Day	91	-2.14014	0.261786	3.36132e-11		Raoultibacter	Day	91	-1.07216	0.14705	4.04048e-08
Lachnoclostridium.5	Day	91	-2.07259	0.25597	4.91708e-11		Prevotellaceae.Ga6A1.group	Day	91	-1.03301	0.184356	1.05139e-05
Actinobacillus	Day	91	-2.03271	0.33696	1.54563e-07		unidentified.rumen.bacterium.RF39	Day	91	-1.01375	0.163318	9.8578e-08
Corynebacterium.1	Day	91	-2.02562	0.277752	3.15856e-08		Bacteria_Verrucomicrobia_Verrucomicrobiae_Opitutales_Puniceicoccaceae_uncultured	Day	91	-1.00941	0.140388	6.22318e-08
Acinetobacter	Day	91	-2.01364	0.243337	2.24421e-09		UBA1819	Day	91	-0.995443	0.226648	0.000186994
Ruminiclostridium.5	Day	91	-1.97532	0.360527	1.33429e-06		Sanguibacteroides	Day	91	-0.985118	0.161886	1.54342e-07
Gemella	Day	91	-1.94175	0.198823	6.4487e-14		Bacteria_Actinobacteria_Coriobacteriia_Coriobacteriales_Atopobiaceae_uncultured	Day	91	-0.972476	0.189984	6.4101e-06
Dorea	Day	91	-1.9415	0.49727	0.000342698		Bacteria_Proteobacteria_Alphaproteobacteria_Rhodospirillales_uncultured_uncultured.organism	Day	91	-0.966685	0.236952	0.000232136
Barnesiella	Day	91	-1.82039	0.273089	1.79581e-07		Coprobacillus	Day	91	-0.938111	0.177533	3.52345e-06
Gordonibacter	Day	91	-1.7748	0.176109	1.77039e-11		Desulfovibrio	Day	91	-0.93496	0.304472	0.00640427
GCA.900066575	Day	91	-1.7744	0.302814	2.08404e-06		Cellulosilyticum	Day	91	-0.933617	0.22505	0.000372906
Fournierella	Day	91	-1.73368	0.223021	1.7447e-10		Ruminococcaceae.UCG.007	Day	91	-0.933529	0.155341	2.08114e-07
Mannheimia	Day	91	-1.72947	0.236839	3.13348e-08		Coprococcus.2	Day	91	-0.925314	0.19972	3.77289e-05
Bacteria_Firmicutes_Clostridia_Clostridiales_Ruminococcaceae_uncultured	Day	91	-1.64462	0.382388	0.000210367		Anaerofustis	Day	91	-0.922629	0.150913	1.35874e-06
Riemerella	Day	91	-1.59573	0.267841	1.44968e-06		Bacteria_Bacteroidetes_Bacteroidia_Bacteroidales_Muribaculaceae_uncultured.Porphyromonadaceae.bacterium	Day	91	-0.911953	0.223399	0.00139756
Negativicoccus	Day	91	-1.58868	0.273213	3.54883e-07		Peptococcus	Day	91	-0.889572	0.220991	0.000524358
Subdoligranulum	Day	91	-1.51597	0.504765	0.00521772		Bacteria_Tenericutes_Mollicutes_Mollicutes.RF39_metagenome_metagenome	Day	91	-0.884232	0.23284	0.00126934
Lactococcus	Day	91	-1.48587	0.30693	1.4262e-05		Cerasicoccus	Day	91	-0.865449	0.26778	0.00306145
Bacteria_Firmicutes_Bacilli_Lactobacillales_Aerococcaceae_uncultured	Day	91	-1.47549	0.177263	1.83544e-11		Rikenella	Day	91	-0.835955	0.194309	0.000111165
Peptoniphilus	Day	91	-1.47523	0.231892	4.56771e-08		Bacteria_Actinobacteria_Coriobacteriia_Coriobacteriales_Coriobacteriales.Incertae.Sedis_uncultured	Day	91	-0.827118	0.168967	1.42366e-05
Alloprevotella	Day	91	-1.47501	0.611946	0.0237072		Denitrobacterium	Day	91	-0.821884	0.216847	0.00102005
Flavobacterium	Day	91	-1.24949	0.18332	1.25419e-07		Bacillus	Day	91	-0.816993	0.193661	0.000336227
Bacteria_Proteobacteria_Alphaproteobacteria_Paracaedibacterales_Paracaedibacteraceae_uncultured	Day	91	-1.19944	0.149146	4.28087e-09		Lachnospiraceae.XPB1014.group	Day	91	-0.785714	0.219038	0.00111086
Romboutsia	Day	91	-1.15896	0.150428	1.1581e-08		Anaerofilum	Day	91	-0.776854	0.260626	0.00805005
Capnocytophaga	Day	91	-1.15879	0.158503	3.27626e-08		Shuttleworthia	Day	91	-0.775011	0.198648	0.00075088
Facklamia	Day	91	-1.12975	0.178833	5.20327e-07		Sellimonas	Day	91	-0.756867	0.370629	0.0679934
Tyzzerella.4	Day	91	-1.10997	0.135104	2.86853e-11		Clostridium.sp..CAG.306	Day	91	-0.721418	0.204665	0.00203555
Ruminococcus.2	Day	91	-1.05749	0.440049	0.0269158		Harryflintia	Day	91	-0.686996	0.154621	6.98426e-05
Aerosphaera	Day	91	-1.05098	0.130625	4.73793e-09		uncultured.Erysipelotrichaceae.bacterium	Day	91	-0.686824	0.241455	0.0112873
Bacteria_Firmicutes_Clostridia_Clostridiales_Peptococcaceae_uncultured	Day	91	-1.04555	0.322847	0.00388363		Holdemania	Day	91	-0.641596	0.268647	0.032567
Bacteria_Bacteroidetes_Bacteroidia_Bacteroidales_Prevotellaceae_uncultured	Day	91	-1.03995	0.338213	0.00435683		Lachnospiraceae.UCG.002	Day	91	-0.625661	0.177745	0.00135921
Paeniclostridium	Day	91	-1.03256	0.162633	4.77083e-08		Bacteria_Kiritimatiellaeota_Kiritimatiellae_WCHB1.41_uncultured.rumen.bacterium_uncultured.rumen.bacterium	Day	91	-0.548664	0.221652	0.0234011
Faecalibacterium	Day	91	-1.02164	0.41507	0.0210046		Bacteria_Bacteroidetes_Bacteroidia_Bacteroidales_Bacteroidales.RF16.group_uncultured.bacterium	Day	91	-0.538777	0.319895	0.13554
Allisonella	Day	91	-0.979889	0.42404	0.0297383		Oscillospira	Day	91	-0.515458	0.360187	0.203921
Sphingobacterium	Day	91	-0.949145	0.181932	3.47975e-06		Bacteria_Bacteroidetes_Bacteroidia_Bacteroidales_uncultured_uncultured.Bacteroidales.bacterium	Day	91	-0.506446	0.364102	0.216932
Neisseria	Day	91	-0.93113	0.220255	0.000118682		Bacteria_Firmicutes_Negativicutes_Selenomonadales_Veillonellaceae_uncultured	Day	91	-0.499605	0.127964	0.000408106
Lactonifactor	Day	91	-0.926466	0.16941	1.3797e-06		Bacteria_Bacteroidetes_Bacteroidia_Flavobacteriales_Flavobacteriaceae_uncultured	Day	91	-0.487337	0.28755	0.127047
Jeotgalicoccus	Day	91	-0.911989	0.186902	3.81886e-05		Papillibacter	Day	91	-0.483778	0.190669	0.0203015
Harryflintia	Day	91	-0.910153	0.133407	1.46631e-07		Prevotellaceae.UCG.003	Day	91	-0.47167	0.309855	0.179107
uncultured.Chloroflexi.bacterium	Day	91	-0.905523	0.129152	3.66835e-09		Pygmaiobacter	Day	91	-0.456829	0.210827	0.0478356
Massilia	Day	91	-0.89185	0.140982	5.20104e-08		Lysinibacillus	Day	91	-0.454336	0.265216	0.127415
Staphylococcus	Day	91	-0.871401	0.246776	0.00178343		Eisenbergiella	Day	91	-0.384029	0.214066	0.110451
Catabacter	Day	91	-0.870864	0.132616	3.09397e-07		X.Eubacterium..fissicatena.group	Day	91	-0.380926	0.200462	0.0898385
Turicibacter	Day	91	-0.861913	0.12965	1.56061e-08		Howardella	Day	91	-0.362357	0.271106	0.2413
Ruminococcaceae.UCG.004	Day	91	-0.823247	0.38155	0.0461016		Caproiciproducens	Day	91	-0.35968	0.225408	0.151996
Christensenella	Day	91	-0.802116	0.170057	2.20153e-05		Saccharofermentans	Day	91	-0.342905	0.215619	0.152753
Aerococcus	Day	91	-0.79867	0.0980498	4.74245e-09		X.Eubacterium..ruminantium.group	Day	91	-0.32692	0.241847	0.23135
Chryseobacterium	Day	91	-0.72079	0.1335	9.96257e-06		Hydrogenoanaerobacterium	Day	91	-0.291674	0.203867	0.208402
Prevotella.2	Day	91	-0.718364	0.487888	0.167062		Family.XIII.UCG.001	Day	91	0.44234	0.189877	0.0328229
Brevundimonas	Day	91	-0.642977	0.166096	0.00038516		Bacteria_Proteobacteria_Alphaproteobacteria_Rhodospirillales_uncultured_gut.metagenome	Day	91	0.493267	0.27385	0.10371
Howardella	Day	91	-0.582311	0.325823	0.0982234		Butyricimonas	Day	91	0.537607	0.227722	0.0340028
Oscillibacter	Day	91	-0.551455	0.225653	0.0250771		Parvibacter	Day	91	0.594531	0.180993	0.00264807
Anaerofustis	Day	91	-0.548622	0.133699	0.000178451		Enterorhabdus	Day	91	0.640942	0.154192	0.000181669
Erysipelotrichaceae.UCG.006	Day	91	-0.547441	0.176517	0.00406824		Bacteria_Tenericutes_Mollicutes_Izimaplasmatales_gut.metagenome_gut.metagenome	Day	91	0.662226	0.376908	0.112442
Prevotella.9	Day	91	-0.464481	0.37199	0.240526		Candidatus.Stoquefichus	Day	91	0.66805	0.347113	0.0857029
Oscillospira	Day	91	-0.429833	0.346713	0.243292		X.Anaerorhabdus..furcosa.group	Day	91	0.680032	0.269637	0.0209939
Z20	Day	91	-0.366438	0.127449	0.0101877		Clostridioides	Day	91	0.685231	0.321989	0.0520097
Candidatus.Methanomethylophilus	Day	91	-0.365752	0.120889	0.00496222		Ruminiclostridium	Day	91	0.693202	0.289706	0.0285263
Janthinobacterium	Day	91	-0.344386	0.107716	0.00453128		Mailhella	Day	91	0.819102	0.293441	0.0104849
Rhodococcus	Day	91	-0.334155	0.143411	0.0284841		Faecalitalea	Day	91	0.828333	0.347141	0.0328229
Bacteria_Firmicutes_Clostridia_Clostridiales_Family.XIII_uncultured	Day	91	-0.330671	0.109691	0.0050739		Anaeroplasma	Day	91	0.837638	0.265174	0.00375453
uncultured.rumen.bacterium.4C28d.15	Day	91	-0.319273	0.117735	0.0146484		Bacteria_Tenericutes_Mollicutes_Mollicutes.RF39_uncultured.rumen.bacterium_uncultured.rumen.bacterium	Day	91	0.858623	0.3516	0.02533
Bacteria_Armatimonadetes_uncultured_uncultured.bacterium_uncultured.bacterium_uncultured.bacterium	Day	91	-0.309979	0.114912	0.0147928		GCA.900066575	Day	91	0.859683	0.256836	0.00306145
Bacteria_Proteobacteria_Gammaproteobacteria_Betaproteobacteriales_Neisseriaceae_uncultured	Day	91	-0.292789	0.151129	0.0692		DNF00809	Day	91	0.886525	0.189264	8.02489e-05
Pedobacter	Day	91	-0.29242	0.158325	0.0881621		Bacteria_Bacteroidetes_Bacteroidia_Bacteroidales_Bacteroidales.RF16.group_uncultured.Porphyromonadaceae.bacterium	Day	91	0.953942	0.488226	0.0834673
Anaerobiospirillum	Day	91	-0.244676	0.156858	0.142798		Prevotellaceae.UCG.001	Day	91	0.967385	0.424947	0.0369325
CAG.352	Day	91	-0.244483	0.156457	0.142798		Bacteria_Cyanobacteria_Melainabacteria_Gastranaerophilales_uncultured.rumen.bacterium_uncultured.rumen.bacterium	Day	91	1.00868	0.308473	0.00273808
Pirellula	Day	91	-0.240091	0.134647	0.101087		Ruminiclostridium.6	Day	91	1.03581	0.288418	0.00110405
Bacteria_Lentisphaerae_Lentisphaeria_Victivallales_vadinBE97_uncultured.rumen.bacterium	Day	91	-0.219141	0.156851	0.199934		Anaerovibrio	Day	91	1.07401	0.562512	0.0837373
Bacteria_Bacteroidetes_Bacteroidia_Bacteroidales_Marinifilaceae_uncultured	Day	91	-0.216297	0.146924	0.167062		GCA.900066225	Day	91	1.13993	0.192378	2.97536e-07
Curtobacterium	Day	91	-0.194018	0.138042	0.191731		Dielma	Day	91	1.16569	0.265372	8.16496e-05
Bacteria_Actinobacteria_Actinobacteria_Actinomycetales_Actinomycetaceae_uncultured	Day	91	-0.188257	0.12699	0.169018		Bacteria_Firmicutes_Clostridia_Clostridiales_Lachnospiraceae_uncultured	Day	91	1.18466	0.371133	0.00464983
Erysipelotrichaceae.UCG.008	Day	91	-0.135108	0.108106	0.240526		Anaerosporobacter	Day	91	1.19353	0.467281	0.0226985
Desulfobulbus	Day	91	0.251803	0.172274	0.169018		Bacteria_Firmicutes_Erysipelotrichia_Erysipelotrichales_Erysipelotrichaceae_uncultured	Day	91	1.19919	0.262537	0.00011358
Mailhella	Day	91	0.280936	0.167294	0.11993		Prevotella.1	Day	91	1.21053	0.427455	0.0115527
X.Eubacterium..saphenum.group	Day	91	0.310136	0.142817	0.0451435		Defluviitaleaceae.UCG.011	Day	91	1.22081	0.226596	2.30646e-06
Lachnospiraceae.UCG.009	Day	91	0.326377	0.209228	0.142798		Lachnoclostridium.10	Day	91	1.23578	0.369764	0.00225187
Clavibacter	Day	91	0.36547	0.21606	0.11291		Bacteria_Firmicutes_Clostridia_Clostridiales_Ruminococcaceae_uncultured	Day	91	1.24613	0.305774	0.00044663
Sutterella	Day	91	0.398857	0.31341	0.232715		Anaerovorax	Day	91	1.24733	0.169119	8.71373e-10
Bacteria_Actinobacteria_Coriobacteriia_Coriobacteriales_Eggerthellaceae_uncultured	Day	91	0.418311	0.133684	0.0050739		Breznakia	Day	91	1.27498	0.23368	9.04327e-06
Pseudomonas	Day	91	0.426754	0.25391	0.119093		Sharpea	Day	91	1.33712	0.511146	0.0196343
X.Eubacterium..xylanophilum.group	Day	91	0.443243	0.248875	0.0951683		Lachnospiraceae.NK4A136.group	Day	91	1.43579	0.312657	0.000106254
Sphingomonas	Day	91	0.453573	0.16781	0.0139264		Paeniclostridium	Day	91	1.46638	0.40562	0.00102958
Lachnospiraceae.UCG.006	Day	91	0.458779	0.16832	0.0136182		Lachnospiraceae.UCG.008	Day	91	1.51294	0.239251	6.20973e-07
Lachnospiraceae.UCG.002	Day	91	0.461017	0.169341	0.0136805		Bacteria_Cyanobacteria_Melainabacteria_Gastranaerophilales_uncultured.bacterium_uncultured.bacterium	Day	91	1.62435	0.327699	1.14774e-05
Candidatus.Saccharimonas	Day	91	0.464351	0.183548	0.0177509		Turicibacter	Day	91	1.62472	0.367627	7.54178e-05
Xanthomonas	Day	91	0.476436	0.23202	0.0594296		Blautia	Day	91	1.63328	0.458797	0.00183978
X.Eubacterium..brachy.group	Day	91	0.570651	0.199716	0.00771839		Candidatus.Soleaferrea	Day	91	1.66955	0.255784	2.658e-08
Desulfovibrio	Day	91	0.593635	0.450519	0.216201		Campylobacter	Day	91	1.69966	0.411259	0.000408106
Bacteria_Bacteroidetes_Bacteroidia_Bacteroidales_p.251.o5_uncultured.Bacteroidales.bacterium	Day	91	0.596385	0.273901	0.0461016		Butyrivibrio	Day	91	1.75863	0.385035	4.59362e-05
Bacteria_Tenericutes_Mollicutes_Mollicutes.RF39_gut.metagenome_gut.metagenome	Day	91	0.597883	0.204316	0.00639393		Lachnospiraceae.AC2044.group	Day	91	1.81794	0.388792	3.19234e-05
Bacteria_Bacteroidetes_Bacteroidia_Bacteroidales_Muribaculaceae_uncultured.bacterium	Day	91	0.598046	0.236281	0.02146		Syntrophococcus	Day	91	1.83064	0.430688	0.000131434
Pantoea	Day	91	0.602222	0.214179	0.0108071		Romboutsia	Day	91	1.85192	0.408545	5.16713e-05
Ruminococcaceae.UCG.009	Day	91	0.647466	0.211775	0.00622709		Odoribacter	Day	91	1.89491	0.269377	3.44939e-09
Lachnospiraceae.FCS020.group	Day	91	0.649854	0.289416	0.0347889		Prevotellaceae.UCG.004	Day	91	1.95892	0.398822	4.41864e-05
uncultured.cyanobacterium	Day	91	0.664093	0.273157	0.026829		Lachnospiraceae.FCS020.group	Day	91	1.97671	0.155009	3.53103e-14
Ruminococcaceae.UCG.012	Day	91	0.66877	0.257999	0.0181287		Succinivibrio	Day	91	2.00317	0.582149	0.00250129
Bacteria_Firmicutes_Clostridia_Clostridiales_Christensenellaceae_uncultured	Day	91	0.676881	0.21535	0.00364626		Bacteria_Tenericutes_Mollicutes_Mollicutes.RF39_uncultured.bacterium_uncultured.bacterium	Day	91	2.0075	0.243901	2.70071e-09
Bacteria_Proteobacteria_Alphaproteobacteria_Rhodospirillales_uncultured_gut.metagenome	Day	91	0.685264	0.267726	0.0165696		Treponema.2	Day	91	2.04945	0.370571	6.80334e-06
Family.XIII.UCG.001	Day	91	0.78656	0.224989	0.00191215		Ruminococcaceae.UCG.009	Day	91	2.05887	0.38101	2.18825e-06
Lachnospiraceae.NK4B4.group	Day	91	0.7967	0.261041	0.00461396		Methanosphaera	Day	91	2.08002	0.159527	2.49358e-19
Lachnospiraceae.AC2044.group	Day	91	0.803909	0.424632	0.0759434		Prevotellaceae.NK3B31.group	Day	91	2.08077	0.512279	0.000245017
Bacteria_Bacteroidetes_Bacteroidia_Bacteroidales_Bacteroidales.RF16.group_uncultured.bacterium	Day	91	0.841403	0.276012	0.00608785		X.Eubacterium..brachy.group	Day	91	2.18524	0.314106	4.58627e-09
X.Eubacterium..cellulosolvens.group	Day	91	0.862232	0.340398	0.0176841		Lachnospiraceae.NK3A20.group	Day	91	2.19643	0.377347	4.34118e-07
X.Eubacterium..eligens.group	Day	91	0.898664	0.489697	0.085567		X.Ruminococcus..gauvreauii.group	Day	91	2.25542	0.4586	4.31396e-05
Bacteria_Proteobacteria_Alphaproteobacteria_Rhodospirillales_uncultured_uncultured.rumen.bacterium	Day	91	0.918487	0.287045	0.00309041		Ruminococcus.1	Day	91	2.3048	0.360365	7.60504e-07
Anaeroplasma	Day	91	0.978921	0.336937	0.00870529		Mogibacterium	Day	91	2.31717	0.217819	1.69068e-15
Ruminococcaceae.UCG.007	Day	91	1.02489	0.230428	5.61076e-05		Erysipelotrichaceae.UCG.004	Day	91	2.33155	0.171918	4.18966e-15
Bacteria_Firmicutes_Clostridia_Clostridiales_Clostridiales.vadinBB60.group_uncultured.rumen.bacterium	Day	91	1.02495	0.254599	0.00050273		X.Eubacterium..hallii.group	Day	91	2.34507	0.282532	2.10713e-09
Lachnospiraceae.ND3007.group	Day	91	1.0315	0.331645	0.00398188		Ruminococcaceae.UCG.002	Day	91	2.3789	0.366467	3.0462e-08
Defluviitaleaceae.UCG.011	Day	91	1.06693	0.234599	3.96285e-05		Bacteria_Bacteroidetes_Bacteroidia_Bacteroidales_p.251.o5_uncultured.Bacteroidales.bacterium	Day	91	2.42084	0.406047	2.49861e-07
unidentified.rumen.bacterium.RF39	Day	91	1.09187	0.246413	5.88933e-05		Ruminococcaceae.NK4A214.group	Day	91	2.49235	0.305795	3.27435e-09
Lachnospiraceae.UCG.001	Day	91	1.09301	0.233492	2.49798e-05		Lachnospiraceae.UCG.001	Day	91	2.53968	0.280088	9.07407e-13
X.Anaerorhabdus..furcosa.group	Day	91	1.12253	0.275546	0.000195592		Coprococcus.3	Day	91	2.55952	0.363285	8.29318e-08
Atopobium	Day	91	1.1436	0.222701	4.83334e-06		Negativibacillus	Day	91	2.60219	0.216362	9.81292e-18
Bacteria_Actinobacteria_Coriobacteriia_Coriobacteriales_uncultured_uncultured.bacterium	Day	91	1.18973	0.266057	5.1736e-05		Bacteria_Bacteroidetes_Bacteroidia_Bacteroidales_Muribaculaceae_uncultured.organism	Day	91	2.61231	0.439178	1.98857e-06
Coprococcus.1	Day	91	1.19129	0.299136	0.000557372		Ruminococcaceae.UCG.004	Day	91	2.62963	0.146717	1.1075e-18
FD2005	Day	91	1.1997	0.40693	0.00608785		Alistipes	Day	91	2.81013	0.308171	2.54039e-10
Erysipelotrichaceae.UCG.009	Day	91	1.21031	0.255357	2.03358e-05		Ruminococcaceae.UCG.014	Day	91	2.97693	0.3805	7.44768e-09
probable.genus.10	Day	91	1.22145	0.312099	0.000333817		Ruminococcaceae.UCG.013	Day	91	3.16162	0.373458	9.45027e-12
Ruminococcaceae.UCG.013	Day	91	1.22868	0.331409	0.000648706		Marvinbryantia	Day	91	3.2173	0.114408	2.00484e-24
Lachnospiraceae.UCG.008	Day	91	1.24521	0.217014	4.80493e-07		Oscillibacter	Day	91	3.23234	0.15306	1.04623e-20
Anaerovorax	Day	91	1.25754	0.220689	3.65257e-06		Olsenella	Day	91	3.25212	0.284024	8.37744e-17
Papillibacter	Day	91	1.27966	0.288621	5.86884e-05		Methanobrevibacter	Day	91	3.25325	0.158073	9.73189e-18
Denitrobacterium	Day	91	1.31181	0.236933	8.42265e-06		X.Eubacterium..nodatum.group	Day	91	3.31955	0.24826	1.0489e-14
Ruminococcaceae.UCG.001	Day	91	1.31751	0.341779	0.000689116		Roseburia	Day	91	3.46417	0.231067	2.07615e-16
Elusimicrobium	Day	91	1.33802	0.394278	0.00250913		Acetitomaculum	Day	91	3.47831	0.32364	6.19981e-12
Erysipelotrichaceae.UCG.004	Day	91	1.34979	0.306663	0.000161289		Family.XIII.AD3011.group	Day	91	3.51807	0.214396	1.18835e-17
Bacteria_Bacteroidetes_Bacteroidia_Bacteroidales_Bacteroidales.UCG.001_uncultured.rumen.bacterium	Day	91	1.43117	0.323944	0.000178527		Bacteria_Firmicutes_Clostridia_Clostridiales_Clostridiales.vadinBB60.group_uncultured.bacterium	Day	91	3.55834	0.280768	8.35633e-19
Bacteria_Bacteroidetes_Bacteroidia_Bacteroidales_F082_uncultured.bacterium	Day	91	1.43357	0.332461	0.000223416		Bacteria_Firmicutes_Clostridia_Clostridiales_Peptococcaceae_uncultured	Day	91	3.62778	0.154533	4.92902e-22
Flexilinea	Day	91	1.46755	0.315678	8.63567e-05		Alloprevotella	Day	91	3.6298	0.422749	5.85398e-12
Bacteria_Firmicutes_Clostridia_Clostridiales_Clostridiales.vadinBB60.group_uncultured.bacterium	Day	91	1.46778	0.297102	3.85166e-05		Lachnospiraceae.UCG.010	Day	91	3.68311	0.152622	7.49172e-34
Archaea_Euryarchaeota_Thermoplasmata_Methanomassiliicoccales_Methanomethylophilaceae_uncultured	Day	91	1.48152	0.281257	1.40541e-05		Ruminococcaceae.UCG.010	Day	91	4.36798	0.475139	4.9155e-13
Bacteria_Bacteroidetes_Bacteroidia_Bacteroidales_uncultured_uncultured.bacterium	Day	91	1.48683	0.42084	0.00112105		Christensenellaceae.R.7.group	Day	91	4.40673	0.32841	6.84196e-15
U29.B03	Day	91	1.48956	0.298727	2.88421e-05		Bacteria_Bacteroidetes_Bacteroidia_Bacteroidales_Muribaculaceae_uncultured.bacterium	Day	91	4.5962	0.281463	3.15886e-24
Ruminococcaceae.V9D2013.group	Day	91	1.51622	0.206552	1.07717e-07		X.Eubacterium..coprostanoligenes.group	Day	91	4.72589	0.27774	5.49362e-18
XBB1006	Day	91	1.56073	0.252478	7.62849e-07		Rikenellaceae.RC9.gut.group	Day	91	5.25974	0.161749	3.16198e-26
Mitsuokella	Day	91	1.56513	0.601008	0.0147928		Ruminococcaceae.UCG.005	Day	91	5.76995	0.301327	1.82007e-19
Ruminiclostridium.9	Day	91	1.61375	0.564898	0.00771839
Campylobacter	Day	91	1.64835	0.220895	4.50027e-08
Bacteria_Firmicutes_Clostridia_Clostridiales_Lachnospiraceae_uncultured	Day	91	1.66419	0.293191	6.02514e-07
Tyzzerella.3	Day	91	1.66918	0.282169	1.69052e-06
Enterorhabdus	Day	91	1.67636	0.178048	9.56176e-11
SP3.e08	Day	91	1.72409	0.295755	3.01266e-06
Bacteria_Bacteroidetes_Bacteroidia_Bacteroidales_Bacteroidales.RF16.group_uncultured.rumen.bacterium	Day	91	1.7542	0.404508	8.18374e-05
DNF00809	Day	91	1.75518	0.236313	3.13348e-08
X.Eubacterium..ventriosum.group	Day	91	1.75734	0.261213	1.50364e-07
Pseudoramibacter	Day	91	1.80657	0.498611	0.000846117
Pyramidobacter	Day	91	1.90476	0.159014	1.21089e-17
p.1088.a5.gut.group	Day	91	1.92647	0.273342	7.20368e-08
Moryella	Day	91	1.94101	0.196085	3.27052e-14
Catenisphaera	Day	91	1.98477	0.204801	6.28885e-11
Ruminococcaceae.NK4A214.group	Day	91	2.09031	0.464354	4.66798e-05
Megasphaera	Day	91	2.09144	0.617787	0.00263493
Succinivibrio	Day	91	2.13587	0.667108	0.00431552
Prevotellaceae.UCG.004	Day	91	2.14041	0.218832	4.70718e-11
X.Ruminococcus..gauvreauii.group	Day	91	2.2177	0.483157	8.63795e-05
Roseburia	Day	91	2.26525	0.54044	0.000134024
Solobacterium	Day	91	2.31453	0.358589	3.19452e-08
Ruminococcus.1	Day	91	2.33434	0.532112	6.86837e-05
Ruminococcaceae.UCG.010	Day	91	2.34783	0.301548	1.0543e-08
Ruminiclostridium.6	Day	91	2.40026	0.391524	1.07717e-07
Coprococcus.2	Day	91	2.40531	0.404355	2.12672e-07
Anaerovibrio	Day	91	2.43332	0.353943	1.00486e-07
Lachnospiraceae.NK4A136.group	Day	91	2.45707	0.465157	1.31266e-05
Marvinbryantia	Day	91	2.50736	0.170764	6.16225e-16
Family.XIII.AD3011.group	Day	91	2.5416	0.192029	1.28472e-14
Methanosphaera	Day	91	2.55187	0.141706	2.05758e-26
Prevotellaceae.Ga6A1.group	Day	91	2.56284	0.458088	8.49565e-07
X.Eubacterium..hallii.group	Day	91	2.65318	0.401395	2.36977e-07
Lachnoclostridium.1	Day	91	2.67008	0.228626	5.49252e-13
Bacteria_Kiritimatiellaeota_Kiritimatiellae_WCHB1.41_uncultured.rumen.bacterium_uncultured.rumen.bacterium	Day	91	2.68522	0.396456	1.88035e-07
Butyrivibrio.2	Day	91	2.69632	0.591607	3.85166e-05
Veillonellaceae.UCG.001	Day	91	2.69907	0.379276	6.78042e-08
X.Eubacterium..ruminantium.group	Day	91	2.76088	0.435517	5.0977e-07
Kandleria	Day	91	2.78862	0.449234	8.04981e-08
Succinivibrionaceae.UCG.001	Day	91	2.81696	0.74922	0.000950106
Rikenellaceae.RC9.gut.group	Day	91	2.88352	0.352031	2.57601e-09
Sharpea	Day	91	2.89567	0.696426	0.000149991
Ruminococcaceae.UCG.005	Day	91	2.95258	0.344804	8.6598e-10
Mogibacterium	Day	91	2.95592	0.362616	3.66291e-11
Bacteria_Cyanobacteria_Melainabacteria_Gastranaerophilales_uncultured.bacterium_uncultured.bacterium	Day	91	2.97876	0.382285	1.50693e-10
Bacteria_Tenericutes_Mollicutes_Mollicutes.RF39_uncultured.rumen.bacterium_uncultured.rumen.bacterium	Day	91	3.01756	0.422521	7.31724e-08
Bacteria_Tenericutes_Mollicutes_Mollicutes.RF39_uncultured.bacterium_uncultured.bacterium	Day	91	3.129	0.230212	8.93152e-15
Bacteria_Bacteroidetes_Bacteroidia_Bacteroidales_uncultured_uncultured.rumen.bacterium	Day	91	3.12909	0.246716	9.3694e-19
Lachnospiraceae.XPB1014.group	Day	91	3.13195	0.575806	8.42265e-06
X.Eubacterium..coprostanoligenes.group	Day	91	3.2075	0.302032	1.95039e-15
Ruminococcaceae.UCG.002	Day	91	3.29123	0.342225	1.00627e-13
Schwartzia	Day	91	3.30142	0.279535	6.21549e-13
Bacteria_Bacteroidetes_Bacteroidia_Bacteroidales_F082_uncultured.rumen.bacterium	Day	91	3.3584	0.365705	5.63559e-13
Saccharofermentans	Day	91	3.39657	0.483418	8.03123e-08
Syntrophococcus	Day	91	3.39967	0.388491	3.20347e-12
Prevotella.1	Day	91	3.60504	0.45129	6.86804e-11
Treponema.2	Day	91	3.71428	0.390195	1.64423e-13
Prevotellaceae.UCG.003	Day	91	3.71775	0.435455	7.7089e-12
Fibrobacter	Day	91	3.73086	0.361067	5.9582e-15
X.Eubacterium..nodatum.group	Day	91	3.73657	0.301405	3.16913e-18
Christensenellaceae.R.7.group	Day	91	3.75529	0.414215	2.24314e-10
Oribacterium	Day	91	3.8994	0.148965	8.29617e-36
Bacteria_Cyanobacteria_Melainabacteria_Gastranaerophilales_uncultured.rumen.bacterium_uncultured.rumen.bacterium	Day	91	3.97091	0.455944	8.37911e-10
Ruminococcaceae.UCG.014	Day	91	3.99758	0.418695	1.48404e-13
Shuttleworthia	Day	91	4.05466	0.25039	1.305e-16
Methanobrevibacter	Day	91	4.0616	0.192808	6.06072e-21
Pseudobutyrivibrio	Day	91	4.22166	0.366816	4.39314e-13
Bacteria_Bacteroidetes_Bacteroidia_Bacteroidales_Muribaculaceae_uncultured.rumen.bacterium	Day	91	4.38591	0.387922	1.41126e-12
Lachnospiraceae.NK3A20.group	Day	91	4.47502	0.370862	8.88234e-18
Olsenella	Day	91	4.48503	0.353634	2.7014e-14
Prevotellaceae.UCG.001	Day	91	4.56511	0.36219	1.55176e-18
Prevotellaceae.YAB2003.group	Day	91	4.73585	0.288294	2.60616e-17
Selenomonas.1	Day	91	4.76292	0.198965	1.60654e-22
Acetitomaculum	Day	91	5.14394	0.334634	1.46328e-16
Succiniclasticum	Day	91	5.89284	0.274586	3.94372e-21
