# Supplementary material for: Shift of dietary carbohydrate source from milk to various solid feeds reshapes the rumen and fecal microbiome in calves
Source: Sci Rep. 2022 Jul 20;12:12383. doi: 10.1038/s41598-022-16052-2 (PMC9300698; doi:10.1038/s41598-022-16052-2)
Supplement: Supplementary file 5 — Supplementary Table 4. [file 41598_2022_16052_MOESM5_ESM.xlsx]

## Sheet: Rumen Fluid
HQH					HQH+C					MQH+C
feature	coef	stderr	qval		feature	coef	stderr	qval		feature	coef	stderr	qval
Sharpea	3.45266	0.810631	0.000872908		Succinivibrionaceae.UCG.001	7.83037	0.755798	3.73552e-10		Succinivibrionaceae.UCG.001	8.66902	0.775432	6.84055e-11
Shuttleworthia	2.65542	0.519663	0.000109851		Sharpea	7.21419	0.810631	1.13725e-08		Sharpea	7.84747	0.832502	3.38669e-09
Subdoligranulum	2.44028	0.69121	0.00467672		Prevotella.7	7.15501	0.975227	4.82691e-07		Prevotella.7	7.33861	1.00068	4.82038e-07
Clavibacter	2.21289	0.319211	1.23953e-06		Acidaminococcus	6.96363	0.48875	1.97641e-13		Succinivibrio	7.28588	0.563279	2.54397e-12
Lactobacillus	1.92251	0.719391	0.0295604		Megasphaera	6.87223	0.706994	1.50663e-09		Acidaminococcus	6.63995	0.501446	1.2353e-12
Lachnoclostridium.1	1.81452	0.598546	0.0138447		Lactobacillus	6.68291	0.719391	4.75694e-09		Megasphaera	6.4221	0.72536	1.05206e-08
Angelakisella	1.79573	0.48484	0.00306689		Mitsuokella	6.43644	0.494352	2.54397e-12		Mitsuokella	6.12103	0.507991	1.49896e-11
Anaerovibrio	1.56777	0.650799	0.049227		Succinivibrio	5.99229	0.548032	1.6021e-10		Lactobacillus	5.91407	0.738736	9.6067e-08
Selenomonas.1	1.49793	0.392225	0.00241405		Pseudoramibacter	5.66572	0.594496	2.16498e-09		Pseudoramibacter	5.57934	0.60994	5.02437e-09
Blautia	1.35369	0.542877	0.0421318		X.Eubacterium..eligens.group	4.88661	0.618795	1.06343e-07		X.Eubacterium..eligens.group	5.35509	0.634871	2.85839e-08
Catenisphaera	1.29193	0.529978	0.0466404		Roseburia	4.44732	0.681171	2.94934e-06		Dialister	4.79204	1.0768	0.000545123
Bacteria_Bacteroidetes_Bacteroidia_Bacteroidales_uncultured_uncultured.bacterium	1.24267	0.502707	0.0439656		Syntrophococcus	3.92554	0.456478	2.42208e-08		Bifidobacterium	4.73789	0.883338	6.36951e-05
Carnobacterium	0.955479	0.211781	0.000462437		Subdoligranulum	3.87587	0.69121	3.68903e-05		Roseburia	4.43001	0.698867	4.67464e-06
Janthinobacterium	0.800453	0.286345	0.0227423		Bacteria_Bacteroidetes_Bacteroidia_Bacteroidales_uncultured_uncultured.bacterium	3.66266	0.502707	5.33573e-07		Prevotella.2	3.80633	0.686712	4.13323e-05
X.Eubacterium..saphenum.group	0.796151	0.293178	0.0268984		Bifidobacterium	3.62761	0.860114	0.000966076		Subdoligranulum	3.75642	0.710388	7.74235e-05
Planococcus	0.535514	0.21459	0.0419073		Lachnospiraceae.UCG.004	3.49983	0.511208	1.55059e-06		Bacteria_Bacteroidetes_Bacteroidia_Bacteroidales_uncultured_uncultured.bacterium	3.41924	0.516253	2.66086e-06
Duganella	-0.516068	0.204998	0.0404756		X.Ruminococcus..gauvreauii.group	3.41559	0.495686	1.22953e-06		X.Ruminococcus..gauvreauii.group	3.40973	0.508563	1.907e-06
Brevundimonas	-0.594901	0.226942	0.0326579		Allisonella	3.35243	0.465238	5.53217e-07		Faecalibacterium	3.23895	0.622572	8.7698e-05
uncultured.rumen.bacterium.4C28d.15	-0.731406	0.297565	0.0449432		Bacteria_Actinobacteria_Coriobacteriia_Coriobacteriales_uncultured_uncultured.bacterium	3.0336	0.424181	7.44505e-07		Syntrophococcus	3.16372	0.468867	1.907e-06
Rhodococcus	-0.830871	0.327437	0.0387299		Kandleria	3.02333	1.06034	0.0201319		Lachnospiraceae.UCG.004	2.96813	0.525026	3.20979e-05
Pirellula	-0.86353	0.328868	0.0324039		Dorea	2.92959	0.44862	2.94934e-06		Bacteria_Actinobacteria_Coriobacteriia_Coriobacteriales_uncultured_uncultured.bacterium	2.80489	0.435862	4.02213e-06
Papillibacter	-0.943516	0.339435	0.0230957		Lachnoclostridium	2.9028	0.486159	1.3433e-05		Lachnoclostridium	2.71748	0.498797	5.16717e-05
Bacteria_Firmicutes_Clostridia_Clostridiales_Ruminococcaceae_uncultured	-0.954124	0.389514	0.0456023		Collinsella	2.80902	0.58645	0.000244046		Anaerovibrio	2.65375	0.667706	0.00162044
Stenotrophomonas	-0.964379	0.379803	0.0387299		Clavibacter	2.71548	0.319211	2.85839e-08		Prevotella.9	2.64535	0.728827	0.00363752
Ruminococcaceae.UCG.013	-1.00713	0.325582	0.0120705		Faecalicoccus	2.60858	0.397146	2.94934e-06		Bacteria_Bacteroidetes_Bacteroidia_Bacteroidales_Muribaculaceae_uncultured.rumen.bacterium	2.59089	0.729796	0.00446847
Lachnospiraceae.UCG.002	-1.17828	0.251611	0.000310056		Faecalibacterium	2.38996	0.606808	0.00175808		X.Eubacterium..nodatum.group	2.40187	0.691828	0.0053433
Mailhella	-1.23879	0.272288	0.000444899		Shuttleworthia	2.38961	0.519663	0.000382851		Dorea	2.34908	0.460275	0.000110796
Ruminococcaceae.UCG.012	-1.30781	0.430998	0.0137901		Bacteria_Bacteroidetes_Bacteroidia_Bacteroidales_Muribaculaceae_uncultured.rumen.bacterium	2.3229	0.710646	0.00863607		Alloprevotella	2.28209	0.577667	0.00175808
Bacteria_Lentisphaerae_Lentisphaeria_Victivallales_vadinBE97_uncultured.rumen.bacterium	-1.4271	0.352969	0.00139719		Prevotella.2	2.23974	0.668398	0.00711566		Faecalicoccus	2.26544	0.407756	3.98713e-05
Herbinix	-1.45541	0.313567	0.000345032		Alloprevotella	2.05111	0.562355	0.00359202		Butyricimonas	2.1527	0.377518	2.83175e-05
Sediminispirochaeta	-1.47395	0.241744	8.99118e-06		Schwartzia	2.0415	0.679407	0.0145934		Bacteroides	2.14584	0.502983	0.000829364
Bacteria_Cyanobacteria_Melainabacteria_Gastranaerophilales_uncultured.organism_uncultured.organism	-1.60281	0.41713	0.00224115		Olsenella	2.00082	0.525241	0.00241309		Phascolarctobacterium	2.0971	0.561032	0.00291685
Pantoea	-1.61817	0.406353	0.00163435		Bacteria_Actinobacteria_Coriobacteriia_Coriobacteriales_Atopobiaceae_uncultured	1.99838	0.441747	0.000450296		Allisonella	1.99937	0.477324	0.000995127
Bacteria_Cyanobacteria_Melainabacteria_Gastranaerophilales_gut.metagenome_gut.metagenome	-1.63451	0.588753	0.0232257		Sphaerochaeta	1.97952	0.402855	0.000185781		Schwartzia	1.95416	0.697057	0.0220904
Bacteria_Firmicutes_Clostridia_Clostridiales_Clostridiales.vadinBB60.group_uncultured.rumen.bacterium	-1.66761	0.529236	0.0110163		Anaerovibrio	1.95814	0.650799	0.0145372		Sphaerochaeta	1.95289	0.413633	0.000292215
uncultured.cyanobacterium	-1.69105	0.527134	0.00965663		Ruminiclostridium.5	1.95791	0.487367	0.00148		GCA.900066575	1.79001	0.430407	0.00105321
Bacteria_Bacteroidetes_Bacteroidia_Bacteroidales_p.251.o5_uncultured.rumen.bacterium	-1.69663	0.677974	0.0413302		Angelakisella	1.95692	0.48484	0.00141734		Oscillibacter	1.74267	0.340672	0.000113457
Bacteria_Verrucomicrobia_Verrucomicrobiae_Pedosphaerales_Pedosphaeraceae_uncultured.rumen.bacterium	-1.73147	0.531595	0.00868651		Butyricimonas	1.92209	0.367459	8.7698e-05		Bacteria_Firmicutes_Negativicutes_Selenomonadales_Veillonellaceae_uncultured	1.73508	0.590992	0.0168617
Bacteria_Lentisphaerae_Lentisphaeria_Victivallales_Victivallaceae_uncultured.rumen.bacterium	-1.88572	0.386307	0.000190279		X.Eubacterium..nodatum.group	1.91311	0.673353	0.0206683		Parasutterella	1.69104	0.45932	0.00327113
Bacteria_Firmicutes_Clostridia_Clostridiales_Clostridiales.vadinBB60.group_uncultured.bacterium	-1.89196	0.607218	0.0115814		Prevotellaceae.YAB2003.group	1.87659	0.701972	0.0295604		Ruminiclostridium.5	1.69033	0.500028	0.00654887
CPla.4.termite.group	-1.89211	0.462652	0.00129039		Bacteroides	1.86221	0.490247	0.00245384		Shuttleworthia	1.64317	0.533163	0.0123503
Bacteria_Firmicutes_Clostridia_Clostridiales_Peptococcaceae_uncultured	-1.91145	0.475223	0.00146744		Lachnoclostridium.1	1.78755	0.598546	0.0150965		X.Ruminococcus..torques.group	1.56497	0.368356	0.000892328
Methylobacterium	-1.96243	0.321826	9.85663e-06		Prevotella.9	1.75739	0.710372	0.0435185		Intestinimonas	1.54869	0.331292	0.000315222
Allorhizobium.Neorhizobium.Pararhizobium.Rhizobium	-2.00419	0.420709	0.000256263		GCA.900066575	1.74623	0.419509	0.00105255		Angelakisella	1.5478	0.497435	0.011669
Anaeroplasma	-2.06481	0.696397	0.0158519		Intestinimonas	1.69261	0.322903	8.14272e-05		Butyricicoccus	1.50722	0.422872	0.00436651
Bacteria_Bacteroidetes_Bacteroidia_Bacteroidales_Bacteroidales.RF16.group_uncultured.rumen.bacterium	-2.2366	0.747665	0.0150034		Denitrobacterium	1.6566	0.601916	0.0245128		Lactonifactor	1.49589	0.257423	2.10338e-05
Elusimicrobium	-2.28661	0.860961	0.0303694		Oscillibacter	1.62045	0.331499	0.000197299		Staphylococcus	1.46791	0.4709	0.0115783
Oscillospira	-2.4313	0.488415	0.000158311		Blautia	1.54285	0.542877	0.0206683		Erysipelotrichaceae.UCG.006	1.42452	0.317159	0.000491704
Xanthomonas	-2.85994	0.383326	3.12984e-07		Ruminococcaceae.UCG.008	1.50696	0.43382	0.00522183		Olsenella	1.42235	0.538886	0.031433
					UBA1819	1.49208	0.304344	0.000181853		Catabacter	1.39419	0.25092	3.98713e-05
					bacterium.P201	1.45912	0.459958	0.0106121		Lachnospira	1.35019	0.52401	0.0362012
					X.Eubacterium..fissicatena.group	1.41192	0.329187	0.00082084		Christensenella	1.34243	0.304561	0.000585308
					Bacteria_Firmicutes_Negativicutes_Selenomonadales_Veillonellaceae_uncultured	1.40358	0.576028	0.0466023		Lactococcus	1.2656	0.4021	0.0110163
					uncultured.Firmicutes.bacterium	1.37734	0.306654	0.000480278		uncultured.Firmicutes.bacterium	1.26088	0.314621	0.00149722
					Parasutterella	1.34615	0.447109	0.0145934		X.Eubacterium..fissicatena.group	1.25942	0.338001	0.00299146
					Erysipelotrichaceae.UCG.006	1.3442	0.309003	0.000705537		Alistipes	1.2458	0.363552	0.00595312
					Campylobacter	1.32277	0.422704	0.0112568		Ruminococcaceae.UCG.008	1.21736	0.44509	0.0255022
					Christensenella	1.27926	0.296849	0.00075497		Fournierella	1.20274	0.296256	0.00133916
					Akkermansia	1.26787	0.290463	0.00068201		Psychrobacter	1.11856	0.34366	0.00868651
					Eisenbergiella	1.22693	0.313824	0.00188989		Desulfobulbus	1.10059	0.438502	0.0407225
					Psychrobacter	1.21597	0.334959	0.00363752		Anaerostipes	1.04202	0.27763	0.00280255
					Alistipes	1.19971	0.354002	0.00654887		UBA1819	1.01675	0.31225	0.00868651
					Actinomyces	1.13811	0.366811	0.0120503		Eisenbergiella	1.01675	0.321977	0.0107082
					Butyricicoccus	1.10961	0.41201	0.0283365		Facklamia	0.984781	0.319278	0.0123133
					Anaerostipes	1.10677	0.270587	0.00129039		Actinomyces	0.98279	0.376572	0.0336534
					Conchiformibius	1.09433	0.263852	0.00108211		Paenibacillus	0.977707	0.195953	0.000156827
					Planococcus	1.0883	0.21459	0.000119564		Clavibacter	0.958918	0.327949	0.0175497
					Fournierella	1.07777	0.288754	0.00289689		Akkermansia	0.916607	0.298459	0.0128115
					Oribacterium	1.06753	0.337154	0.0107035		Ruminococcaceae.UCG.004	0.868627	0.308775	0.0216244
					Jeotgalicoccus	1.039	0.310884	0.00711566		Rothia	0.837919	0.22216	0.00263172
					Corynebacterium.1	1.03409	0.403988	0.0375211		Jeotgalicoccus	0.830748	0.31896	0.0337296
					Facklamia	1.01731	0.311194	0.00849234		Fretibacterium	0.826704	0.326066	0.0390483
					X.Ruminococcus..torques.group	1.01494	0.358483	0.0211272		Conchiformibius	0.77261	0.270706	0.0200534
					Howardella	0.982091	0.26466	0.00303353		Sphingobacterium	0.749799	0.2266	0.00782145
					Bacteria_Actinobacteria_Actinobacteria_Actinomycetales_Actinomycetaceae_uncultured	0.963935	0.30993	0.0118761		Planococcus	0.740645	0.220165	0.00678604
					Catabacter	0.930958	0.244402	0.00245384		Gallibacterium	0.733474	0.251723	0.0177256
					Lactonifactor	0.923972	0.250427	0.00324477		Howardella	0.725721	0.271536	0.0294021
					Harryflintia	0.915152	0.228029	0.00148093		Paeniclostridium	0.683886	0.246545	0.0232927
					Ruminococcaceae.UCG.004	0.870386	0.300957	0.0184984		Carnobacterium	0.663629	0.217283	0.0131411
					Paeniclostridium	0.858393	0.240302	0.0042288		Harryflintia	0.618577	0.233952	0.0311719
					Bacteria_Proteobacteria_Gammaproteobacteria_Betaproteobacteriales_Neisseriaceae_uncultured	0.852068	0.331834	0.0368872		Aeromonas	0.569144	0.233344	0.0466023
					Carnobacterium	0.850342	0.211781	0.00148093		Turicibacter	0.553267	0.218108	0.0387299
					Rothia	0.829625	0.216535	0.00228974		Rathayibacter	0.529854	0.209775	0.0394649
					Desulfovibrio	0.828518	0.279101	0.0157599		Unknown	-0.628032	0.253402	0.0435185
					Gallibacterium	0.769701	0.245349	0.011145		Pirellula	-0.818337	0.337412	0.0475085
					Paenibacillus	0.757003	0.19067	0.00168338		Bacteria_Actinobacteria_Coriobacteriia_Coriobacteriales_Eggerthellaceae_uncultured	-0.930744	0.232614	0.00155194
					Rathayibacter	0.675592	0.204464	0.00781872		Herbinix	-0.95071	0.321712	0.0161522
					Sphingobacterium	0.627066	0.220668	0.0206683		Methylobacterium	-1.01477	0.330407	0.0128115
					Bacteria_Verrucomicrobia_Verrucomicrobiae_Opitutales_Puniceicoccaceae_uncultured	0.626306	0.247645	0.0394649		Bacteria_Lentisphaerae_Lentisphaeria_Victivallales_vadinBE97_uncultured.rumen.bacterium	-1.17089	0.362139	0.00909719
					Romboutsia	0.574241	0.234395	0.0456023		Ruminococcaceae.V9D2013.group	-1.17657	0.463029	0.0387299
					uncultured.Coriobacteriaceae.bacterium	0.467576	0.178657	0.0328993		Bacteria_Firmicutes_Clostridia_Clostridiales_Lachnospiraceae_uncultured	-1.19712	0.429094	0.0229446
					Unknown	-0.627966	0.246523	0.0385462		Bacteria_Cyanobacteria_Melainabacteria_Gastranaerophilales_uncultured.organism_uncultured.organism	-1.25905	0.427966	0.0166554
					Methanobrevibacter	-0.722947	0.264073	0.0255678		Defluviitaleaceae.UCG.011	-1.28719	0.526844	0.0463384
					Herbinix	-0.902626	0.313567	0.0190229		Bacteria_Tenericutes_Mollicutes_Mollicutes.RF39_gut.metagenome_gut.metagenome	-1.30063	0.430053	0.0141914
					Family.XIII.UCG.001	-1.00054	0.334201	0.0150945		Atopobium	-1.33752	0.399034	0.00710163
					Bacteria_Lentisphaerae_Lentisphaeria_Victivallales_vadinBE97_uncultured.rumen.bacterium	-1.1228	0.352969	0.0102582		Bacteria_Proteobacteria_Alphaproteobacteria_Rhodospirillales_uncultured_uncultured.bacterium	-1.34797	0.540123	0.0419728
					Bacteria_Actinobacteria_Coriobacteriia_Coriobacteriales_Eggerthellaceae_uncultured	-1.14157	0.22658	0.000138547		Bacteria_Lentisphaerae_Lentisphaeria_Victivallales_Victivallaceae_uncultured.rumen.bacterium	-1.38101	0.396343	0.00511376
					Bacteria_Cyanobacteria_Melainabacteria_Gastranaerophilales_uncultured.organism_uncultured.organism	-1.21097	0.41713	0.018101		unidentified.rumen.bacterium.RF39	-1.43299	0.586426	0.0461194
					Sediminispirochaeta	-1.30828	0.241744	5.37168e-05		Sediminispirochaeta	-1.46622	0.248024	1.42885e-05
					Bacteria_Proteobacteria_Alphaproteobacteria_Rhodospirillales_uncultured_uncultured.bacterium	-1.31353	0.525903	0.041943		XBB1006	-1.46991	0.457659	0.00959593
					Bacteria_Lentisphaerae_Lentisphaeria_Victivallales_Victivallaceae_uncultured.rumen.bacterium	-1.33293	0.386307	0.00551928		Lachnospiraceae.UCG.006	-1.47427	0.336955	0.000661581
					Allorhizobium.Neorhizobium.Pararhizobium.Rhizobium	-1.34255	0.420709	0.0100608		Family.XIII.UCG.001	-1.50362	0.343378	0.000660683
					Atopobium	-1.43937	0.388703	0.00314667		Lachnospiraceae.UCG.001	-1.50526	0.519614	0.0183315
					Bacteria_Firmicutes_Clostridia_Clostridiales_Christensenellaceae_uncultured	-1.43976	0.505597	0.020254		Xanthomonas	-1.50955	0.393285	0.00225643
					Defluviitaleaceae.UCG.011	-1.49334	0.513124	0.0180745		Bacteria_Firmicutes_Clostridia_Clostridiales_Christensenellaceae_uncultured	-1.53349	0.518732	0.0161522
					Ruminococcaceae.UCG.005	-1.53159	0.480188	0.0102503		X.Eubacterium..coprostanoligenes.group	-1.53706	0.537033	0.0197088
					Bacteria_Tenericutes_Mollicutes_Mollicutes.RF39_gut.metagenome_gut.metagenome	-1.57542	0.418804	0.0027758		Lachnospiraceae.UCG.009	-1.59515	0.465521	0.00586645
					Sutterella	-1.58678	0.373693	0.000872908		Rikenellaceae.RC9.gut.group	-1.62496	0.359256	0.000450296
					Anaerovorax	-1.58718	0.403882	0.00179332		Pseudobutyrivibrio	-1.63524	0.515222	0.0105934
					Methylobacterium	-1.59572	0.321826	0.000165834		Lachnospiraceae.NK4B4.group	-1.67959	0.477162	0.00467672
					Rikenellaceae.RC9.gut.group	-1.60362	0.35016	0.000395462		Bacteria_Verrucomicrobia_Verrucomicrobiae_Pedosphaerales_Pedosphaeraceae_uncultured.rumen.bacterium	-1.72374	0.545405	0.0107035
					X.Eubacterium..coprostanoligenes.group	-1.63871	0.523435	0.0112559		Bacteria_Proteobacteria_Alphaproteobacteria_Rhodospirillales_uncultured_gut.metagenome	-1.8285	0.657648	0.0230957
					DNF00809	-1.646	0.317376	9.01499e-05		Tyzzerella.3	-1.87773	0.557571	0.00674649
					Lachnospiraceae.NK4B4.group	-1.64691	0.46508	0.00446847		Bacteria_Firmicutes_Clostridia_Clostridiales_Ruminococcaceae_uncultured	-1.88126	0.399633	0.000292215
					Mailhella	-1.64838	0.272288	1.08794e-05		Lachnospiraceae.UCG.002	-1.88208	0.258147	4.82038e-07
					Lachnospiraceae.UCG.009	-1.66914	0.453734	0.00324477		Sutterella	-1.90301	0.383401	0.000157348
					Bacteria_Verrucomicrobia_Verrucomicrobiae_Pedosphaerales_Pedosphaeraceae_uncultured.rumen.bacterium	-1.67566	0.531595	0.0108307		p.1088.a5.gut.group	-1.9465	0.544118	0.00424213
					Prevotellaceae.UCG.003	-1.7064	0.414149	0.0011573		DNF00809	-1.95594	0.325621	1.10714e-05
					Lachnospiraceae.UCG.006	-1.71631	0.328049	8.7698e-05		Mailhella	-1.96311	0.279555	9.90711e-07
					unidentified.rumen.bacterium.RF39	-1.72649	0.571578	0.0141914		Bacteria_Bacteroidetes_Bacteroidia_Bacteroidales_Bacteroidales.RF16.group_uncultured.bacterium	-1.97371	0.699415	0.0212803
					XBB1006	-1.73933	0.446071	0.00193674		Bacteria_Bacteroidetes_Bacteroidia_Bacteroidales_Muribaculaceae_uncultured.bacterium	-1.99605	0.543154	0.00326401
					Erysipelotrichaceae.UCG.009	-1.78679	0.427972	0.00102305		Anaerovorax	-2.11976	0.414375	0.000109302
					Ruminococcaceae.V9D2013.group	-1.80777	0.451065	0.00154235		Coprococcus.1	-2.14263	0.513515	0.00105255
					Lachnospiraceae.UCG.001	-1.83438	0.506457	0.00369881		Ruminococcaceae.UCG.010	-2.20729	0.542578	0.00131477
					Bacteria_Bacteroidetes_Bacteroidia_Bacteroidales_Muribaculaceae_uncultured.bacterium	-1.8703	0.529401	0.0045521		Christensenellaceae.R.7.group	-2.21535	0.637545	0.00522183
					Lachnospiraceae.UCG.002	-2.02503	0.251611	7.47632e-08		Oscillospira	-2.23811	0.50178	0.000531703
					Treponema.2	-2.04086	0.70633	0.0188296		Erysipelotrichaceae.UCG.009	-2.29764	0.43909	8.27602e-05
					Coprococcus.1	-2.07599	0.500123	0.00110841		Bacteria_Cyanobacteria_Melainabacteria_Gastranaerophilales_gut.metagenome_gut.metagenome	-2.32161	0.604048	0.00224115
					Bacteria_Bacteroidetes_Bacteroidia_Bacteroidales_Bacteroidales.RF16.group_uncultured.bacterium	-2.20502	0.681705	0.00909719		Ruminococcaceae.UCG.002	-2.33201	0.628688	0.00303353
					Oscillospira	-2.22509	0.488415	0.000440971		X.Anaerorhabdus..furcosa.group	-2.36697	0.315297	2.91708e-07
					Bacteria_Cyanobacteria_Melainabacteria_Gastranaerophilales_gut.metagenome_gut.metagenome	-2.27352	0.588753	0.00214441		CPla.4.termite.group	-2.38595	0.474956	0.000141353
					Bacteria_Bacteroidetes_Bacteroidia_Bacteroidales_F082_uncultured.bacterium	-2.31706	0.808814	0.0196395		Bacteria_Firmicutes_Clostridia_Clostridiales_Clostridiales.vadinBB60.group_uncultured.rumen.bacterium	-2.44815	0.5436	0.000480951
					Ruminococcaceae.UCG.002	-2.34077	0.612769	0.00235303		Ruminococcus.1	-2.45801	0.783268	0.0112559
					CPla.4.termite.group	-2.34382	0.462652	0.00012887		Fibrobacter	-2.51161	0.890956	0.0216051
					Xanthomonas	-2.39878	0.383326	5.75342e-06		probable.genus.10	-2.52649	0.589983	0.000824452
					Bacteria_Bacteroidetes_Bacteroidia_Bacteroidales_Bacteroidales.UCG.001_uncultured.rumen.bacterium	-2.40254	0.710779	0.00654887		Treponema.2	-2.58079	0.725964	0.00446797
					Ruminococcaceae.UCG.010	-2.42723	0.528839	0.000389776		FD2005	-2.71072	0.875754	0.0120503
					Tyzzerella.3	-2.44772	0.543453	0.000466217		Lachnospiraceae.AC2044.group	-2.74085	1.05548	0.0345424
					Bacteria_Bacteroidetes_Bacteroidia_Bacteroidales_uncultured_uncultured.rumen.bacterium	-2.46693	0.516531	0.000249294		Bacteria_Bacteroidetes_Bacteroidia_Bacteroidales_F082_uncultured.bacterium	-2.7543	0.829826	0.00754049
					Bacteria_Firmicutes_Clostridia_Clostridiales_Clostridiales.vadinBB60.group_uncultured.rumen.bacterium	-2.53008	0.529236	0.000256743		Archaea_Euryarchaeota_Thermoplasmata_Methanomassiliicoccales_Methanomethylophilaceae_uncultured	-2.75915	0.519844	6.83881e-05
					X.Anaerorhabdus..furcosa.group	-2.56302	0.307314	3.44228e-08		Lachnospiraceae.NK4A136.group	-2.79583	0.859855	0.00873029
					Bacteria_Firmicutes_Clostridia_Clostridiales_Clostridiales.vadinBB60.group_uncultured.bacterium	-2.6115	0.607218	0.000769338		Ruminococcaceae.UCG.012	-2.86426	0.442195	3.32479e-06
					Ruminococcaceae.UCG.001	-2.69499	0.767333	0.00487699		Bacteria_Firmicutes_Clostridia_Clostridiales_Clostridiales.vadinBB60.group_uncultured.bacterium	-2.88137	0.622992	0.00035659
					Bacteria_Firmicutes_Clostridia_Clostridiales_Ruminococcaceae_uncultured	-2.71244	0.389514	1.01599e-06		SP3.e08	-2.96526	0.598319	0.000158311
					probable.genus.10	-2.7428	0.574668	0.000260134		uncultured.cyanobacterium	-3.00111	0.540828	3.94492e-05
					SP3.e08	-2.79273	0.583169	0.000244046		Bacteria_Bacteroidetes_Bacteroidia_Bacteroidales_Bacteroidales.UCG.001_uncultured.rumen.bacterium	-3.05877	0.729244	0.000984631
					uncultured.cyanobacterium	-2.8144	0.527134	6.36951e-05		Bacteria_Tenericutes_Mollicutes_Mollicutes.RF39_uncultured.rumen.bacterium_uncultured.rumen.bacterium	-3.12252	0.760816	0.00120544
					Ruminococcaceae.UCG.012	-2.81618	0.430998	2.94934e-06		Coprococcus.2	-3.21907	0.746563	0.000771554
					FD2005	-2.81724	0.85358	0.00783538		Anaeroplasma	-3.21993	0.714488	0.000465948
					p.1088.a5.gut.group	-2.82945	0.529812	6.79195e-05		X.Eubacterium..hallii.group	-3.28415	0.714097	0.000393782
					X.Eubacterium..ruminantium.group	-2.84665	0.80372	0.00446847		Papillibacter	-3.32345	0.348253	2.16498e-09
					Lachnospiraceae.AC2044.group	-2.86424	1.02798	0.0230957		Ruminococcaceae.UCG.013	-3.38963	0.33404	5.8671e-10
					Christensenellaceae.R.7.group	-2.94638	0.621402	0.000267093		Ruminiclostridium.6	-3.40775	0.527295	3.67233e-06
					Bacteria_Cyanobacteria_Melainabacteria_Gastranaerophilales_uncultured.rumen.bacterium_uncultured.rumen.bacterium	-3.02105	1.00637	0.0148724		X.Eubacterium..ruminantium.group	-3.44468	0.824599	0.00102213
					Archaea_Euryarchaeota_Thermoplasmata_Methanomassiliicoccales_Methanomethylophilaceae_uncultured	-3.11295	0.506682	7.94932e-06		Bacteria_Cyanobacteria_Melainabacteria_Gastranaerophilales_uncultured.bacterium_uncultured.bacterium	-3.46245	0.676926	0.000109302
					Veillonellaceae.UCG.001	-3.26354	0.628365	8.90992e-05		Flexilinea	-3.47817	0.451224	1.97517e-07
					Bacteria_Tenericutes_Mollicutes_Mollicutes.RF39_uncultured.rumen.bacterium_uncultured.rumen.bacterium	-3.30626	0.741552	0.000514602		Bacteria_Cyanobacteria_Melainabacteria_Gastranaerophilales_uncultured.rumen.bacterium_uncultured.rumen.bacterium	-3.6766	1.03314	0.00441864
					Coprococcus.2	-3.32192	0.726589	0.000423891		Veillonellaceae.UCG.001	-3.90016	0.644689	1.00406e-05
					Anaeroplasma	-3.32627	0.696397	0.000249294		Saccharofermentans	-4.08469	0.881847	0.0003521
					Papillibacter	-3.41734	0.339435	6.63342e-10		Bacteria_Bacteroidetes_Bacteroidia_Bacteroidales_Bacteroidales.RF16.group_uncultured.rumen.bacterium	-4.18407	0.767089	4.90689e-05
					Flexilinea	-3.46609	0.439453	1.28347e-07		Bacteria_Kiritimatiellaeota_Kiritimatiellae_WCHB1.41_uncultured.rumen.bacterium_uncultured.rumen.bacterium	-4.20174	0.653188	3.67233e-06
					Ruminococcaceae.UCG.013	-3.49004	0.325582	1.68052e-10		Ruminiclostridium.9	-4.87857	0.772728	4.95727e-06
					Bacteria_Cyanobacteria_Melainabacteria_Gastranaerophilales_uncultured.bacterium_uncultured.bacterium	-3.55611	0.659786	5.66931e-05		Butyrivibrio.2	-4.9725	0.683217	5.33573e-07
					Butyrivibrio.2	-3.59385	0.665118	5.84676e-05		Lachnospiraceae.XPB1014.group	-6.62285	0.453564	1.97641e-13
					Saccharofermentans	-3.62904	0.859518	0.000919598
					Lachnospiraceae.NK4A136.group	-3.74417	0.838083	0.000504666
					X.Eubacterium..hallii.group	-3.8678	0.695324	3.98713e-05
					Ruminiclostridium.6	-3.86978	0.513826	3.12984e-07
					Bacteria_Bacteroidetes_Bacteroidia_Bacteroidales_Bacteroidales.RF16.group_uncultured.rumen.bacterium	-4.06231	0.747665	5.16252e-05
					Bacteria_Kiritimatiellaeota_Kiritimatiellae_WCHB1.41_uncultured.rumen.bacterium_uncultured.rumen.bacterium	-4.30452	0.636649	1.68312e-06
					Ruminiclostridium.9	-5.31324	0.753162	8.17088e-07
					Lachnospiraceae.XPB1014.group	-6.48311	0.441988	1.97641e-13

## Sheet: Feces
HQH					HQH+C					MQH+C
feature	coef	stderr	qval		feature	coef	stderr	qval		feature	coef	stderr	qval
Prevotellaceae.NK3B31.group	3.77315	0.962892	0.00195452		Prevotella.9	6.65142	0.913987	8.30361e-07		Prevotella.9	5.85438	0.938676	7.6053e-06
Bacteria_Bacteroidetes_Bacteroidia_Bacteroidales_Muribaculaceae_uncultured.organism	3.30998	0.823187	0.00152472		Bacteria_Bacteroidetes_Bacteroidia_Bacteroidales_Prevotellaceae_uncultured	6.54616	0.831317	2.36657e-07		Anaerovibrio	5.80413	0.627139	1.37856e-08
Candidatus.Stoquefichus	2.70808	0.773284	0.00499501		Anaerovibrio	6.39271	0.61069	4.03631e-09		Prevotella.7	5.71464	0.603762	9.98472e-09
Alloprevotella	2.4631	0.798091	0.0130084		Prevotella.2	6.05205	1.09395	4.06094e-05		Succinivibrio	5.60148	1.00712	3.45238e-05
Subdoligranulum	2.29446	0.67426	0.00631416		Succinivibrio	6.02171	0.981624	8.64852e-06		Prevotella.2	5.55508	1.12332	0.0001646
Angelakisella	2.16435	0.43003	0.000127356		Erysipelotrichaceae.UCG.003	5.92477	0.871029	1.90164e-06		Bacteria_Bacteroidetes_Bacteroidia_Bacteroidales_Muribaculaceae_uncultured.organism	5.25346	0.844572	7.53405e-06
Muribaculum	2.16262	0.706677	0.0137865		Sharpea	5.7168	0.767205	5.15064e-07		Bifidobacterium	5.2059	0.767676	2.25365e-06
Sutterella	2.08887	0.59698	0.00511299		Prevotella.7	5.57615	0.588475	9.98472e-09		Subdoligranulum	5.0343	0.691776	7.37719e-07
Fournierella	1.69251	0.572753	0.0174762		Lachnospiraceae.UCG.004	5.44372	0.757664	9.91762e-07		Sharpea	4.95978	0.787135	6.18192e-06
Intestinimonas	1.51911	0.548555	0.0254939		Subdoligranulum	4.92488	0.67426	7.37719e-07		Bacteria_Bacteroidetes_Bacteroidia_Bacteroidales_Prevotellaceae_uncultured	4.87983	0.85347	2.46446e-05
Negativibacillus	1.33276	0.358056	0.00310944		Lactobacillus	4.89722	0.630249	2.99918e-07		X.Ruminococcus..gauvreauii.group	4.76606	0.566236	7.11876e-08
Clavibacter	1.06003	0.252023	0.000946009		Bacteria_Bacteroidetes_Bacteroidia_Bacteroidales_Muribaculaceae_uncultured.organism	4.86427	0.823187	1.52575e-05		Prevotellaceae.NK3B31.group	4.74545	0.988068	0.000227169
Methylobacterium	-0.810435	0.211224	0.00229439		X.Ruminococcus..gauvreauii.group	4.83566	0.551899	3.11008e-08		Intestinibacter	4.58746	0.614131	5.15064e-07
Lachnospiraceae.UCG.002	-0.926687	0.351844	0.0335057		Syntrophococcus	4.81052	0.615558	2.36657e-07		Lachnospiraceae.ND3007.group	4.52206	0.719285	6.31071e-06
Hydrogenoanaerobacterium	-0.975188	0.346502	0.0231325		Faecalibacterium	4.62636	0.674451	1.90164e-06		Lachnospiraceae.UCG.004	4.25473	0.777879	4.62157e-05
Coprobacillus	-1.07445	0.407566	0.0335313		Pseudoramibacter	4.58376	0.578281	1.94154e-07		Faecalibacterium	4.17147	0.692477	1.22073e-05
Papillibacter	-1.07631	0.389506	0.0257895		Prevotellaceae.NK3B31.group	4.45768	0.962892	0.000347791		X.Eubacterium..xylanophilum.group	4.11902	0.602368	1.81774e-06
Ruminococcaceae.UCG.007	-1.08294	0.308824	0.00497871		Fournierella	4.15302	0.572753	8.56615e-07		Erysipelotrichaceae.UCG.003	4.11129	0.893657	0.000350577
Candidatus.Methanoplasma	-1.18014	0.406131	0.0194618		Bifidobacterium	4.01193	0.746986	6.01406e-05		X.Ruminococcus..torques.group	3.98521	0.70994	2.99786e-05
Bacteria_Kiritimatiellaeota_Kiritimatiellae_WCHB1.41_uncultured.rumen.bacterium_uncultured.rumen.bacterium	-1.26363	0.462756	0.0273045		Blautia	3.83426	0.467275	1.04823e-07		Parabacteroides	3.85	0.663374	1.87302e-05
Bacteria_Lentisphaerae_Lentisphaeria_Victivallales_vadinBE97_uncultured.bacterium	-1.34919	0.477022	0.0225342		Lachnospiraceae.ND3007.group	3.8291	0.701072	4.53876e-05		Candidatus.Stoquefichus	3.76482	0.793373	0.000251587
Bacteria_Lentisphaerae_Lentisphaeria_Victivallales_Victivallaceae_uncultured.bacterium	-1.58005	0.449826	0.00499501		Pseudoflavonifractor	3.69614	0.650393	2.50205e-05		Fusicatenibacter	3.75347	0.749944	0.000134391
Cerasicoccus	-1.65099	0.650593	0.0405308		Intestinibacter	3.69476	0.598581	8.17431e-06		Pseudoramibacter	3.68619	0.593304	7.54218e-06
Anaerofustis	-1.66419	0.277349	1.22073e-05		Megasphaera	3.62125	0.747308	0.000212709		Lactobacillus	3.6798	0.647809	2.7299e-05
Sanguibacteroides	-1.7559	0.262261	2.39239e-06		X.Ruminococcus..torques.group	3.61034	0.691964	8.07041e-05		Blautia	3.38027	0.479414	1.15594e-06
Bacteria_Cyanobacteria_Melainabacteria_Gastranaerophilales_uncultured.bacterium_uncultured.bacterium	-1.76044	0.612316	0.0203093		Parabacteroides	3.51654	0.646577	4.68136e-05		Muribaculum	3.27227	0.725035	0.000439929
Bacteria_Lentisphaerae_Lentisphaeria_Victivallales_Victivallaceae_uncultured.rumen.bacterium	-2.007	0.381173	7.15087e-05		Collinsella	3.46384	0.717252	0.000212709		Barnesiella	3.27056	0.64535	0.000115934
Bacteria_Bacteroidetes_Bacteroidia_Bacteroidales_uncultured_uncultured.Bacteroidales.bacterium	-2.13058	0.867613	0.0478786		Anaerostipes	3.28837	0.811334	0.0014549		Fournierella	3.18212	0.588123	5.31509e-05
Bacteria_Proteobacteria_Alphaproteobacteria_Rhodospirillales_uncultured_uncultured.rumen.bacterium	-2.13831	0.77572	0.0261345		Agathobacter	3.28053	0.870142	0.00272571		Syntrophococcus	3.11834	0.631549	0.000161149
Akkermansia	-2.55498	1.01419	0.0416999		Clostridium.sensu.stricto.1	3.15515	0.720673	0.000635287		Anaerostipes	3.071	0.833955	0.00335115
Methanocorpusculum	-2.79704	0.712715	0.00194784		Alloprevotella	3.13208	0.798091	0.00191486		Alloprevotella	3.03067	0.818824	0.00317054
Anaerosporobacter	-3.01537	1.00975	0.01616		Candidatus.Stoquefichus	3.02844	0.773284	0.00193694		Sutterella	2.94279	0.613163	0.000229641
p.1088.a5.gut.group	-3.10437	0.485696	4.93882e-06		Sutterella	3.00642	0.59698	0.000132547		Pseudoflavonifractor	2.83982	0.667289	0.000846512
Bacteria_Bacteroidetes_Bacteroidia_Bacteroidales_F082_uncultured.bacterium	-3.18566	0.600233	6.52981e-05		Kandleria	2.98872	0.929964	0.00983929		Megasphaera	2.7256	0.767459	0.00453834
dgA.11.gut.group	-3.55565	0.597598	1.3733e-05		Fusicatenibacter	2.92605	0.730955	0.00159515		Sellimonas	2.50688	0.797567	0.0116192
					Holdemania	2.88402	0.490072	1.56208e-05		Holdemania	2.27676	0.502803	0.000424231
					Sellimonas	2.88341	0.777372	0.00311703		Oscillospira	2.16842	0.509357	0.000846512
					X.Eubacterium..xylanophilum.group	2.70571	0.587116	0.000347791		Bacteria_Firmicutes_Clostridia_Clostridiales_Lachnospiraceae_uncultured	1.97644	0.561013	0.00478269
					Olsenella	2.65421	0.517617	0.000101856		X.Clostridium..innocuum.group	1.94403	0.563356	0.00559142
					Muribaculum	2.61135	0.706677	0.00319112		Lachnospiraceae.UCG.008	1.92276	0.571035	0.00689624
					Faecalicoccus	2.46139	0.467797	7.15087e-05		Bacteria_Proteobacteria_Alphaproteobacteria_Rhodospirillales_uncultured_uncultured.organism	1.88874	0.578976	0.00883332
					Barnesiella	2.30456	0.62901	0.00341459		Bacteria_Bacteroidetes_Bacteroidia_Bacteroidales_Muribaculaceae_uncultured.bacterium	1.77634	0.663996	0.0306799
					UBA1819	2.16248	0.505187	0.000809397		Lachnospira	1.76464	0.580348	0.0145787
					CAG.56	2.00105	0.709558	0.0231325		UBA1819	1.64281	0.518311	0.010973
					Bacteria_Firmicutes_Clostridia_Clostridiales_Lachnospiraceae_uncultured	1.94224	0.546808	0.00445732		Mitsuokella	1.63914	0.60628	0.0291936
					Shuttleworthia	1.93404	0.442927	0.000652424		Erysipelotrichaceae.UCG.006	1.63354	0.425687	0.00233679
					Bacteria_Actinobacteria_Coriobacteriia_Coriobacteriales_uncultured_uncultured.bacterium	1.90918	0.44909	0.000882057		Bacteria_Bacteroidetes_Bacteroidia_Bacteroidales_Muribaculaceae_uncultured.rumen.bacterium	1.55926	0.451719	0.00559142
					Denitrobacterium	1.8602	0.471759	0.00188899		GCA.900066575	1.54101	0.488815	0.0115275
					Oscillospira	1.83121	0.49646	0.00321879		Butyricicoccus	1.51018	0.385455	0.00193694
					Breznakia	1.82149	0.595857	0.0138232		Olsenella	1.39251	0.531064	0.0340264
					Acidaminococcus	1.81637	0.683286	0.0317698		Moryella	1.31337	0.301656	0.00067214
					Ruminococcus.2	1.7987	0.662441	0.0281734		Christensenella	1.30795	0.314902	0.00108749
					Angelakisella	1.74892	0.43003	0.00135241		Catabacter	1.28565	0.344071	0.00294225
					Bacteria_Proteobacteria_Alphaproteobacteria_Rhodospirillales_uncultured_uncultured.organism	1.68867	0.564316	0.015966		Angelakisella	1.26943	0.441202	0.0203093
					Roseburia	1.66357	0.454582	0.00343783		Succiniclasticum	1.25203	0.444973	0.0231325
					X.Clostridium..innocuum.group	1.66329	0.549091	0.0147427		Allisonella	1.23197	0.382896	0.00984106
					Prevotellaceae.YAB2003.group	1.64964	0.580091	0.022071		Shuttleworthia	1.1861	0.454434	0.0346986
					Bacteria_Actinobacteria_Coriobacteriia_Coriobacteriales_Atopobiaceae_uncultured	1.61942	0.42198	0.00229439		Bacteria_Actinobacteria_Coriobacteriia_Coriobacteriales_Atopobiaceae_uncultured	1.15982	0.432943	0.0305051
					Mitsuokella	1.54147	0.590104	0.0347602		Phascolarctobacterium	1.10664	0.246505	0.000486514
					Allisonella	1.47176	0.373024	0.00188761		Succinivibrionaceae.UCG.001	0.830725	0.304519	0.0273925
					Butyricicoccus	1.40335	0.375695	0.00294225		Phocea	0.802801	0.270158	0.0166546
					Catabacter	1.36596	0.335359	0.001337		Bacteroides	0.758417	0.291704	0.035221
					Succiniclasticum	1.34083	0.433706	0.0129063		Marvinbryantia	0.714659	0.281489	0.0405732
					Succinivibrionaceae.UCG.001	1.27617	0.296809	0.000770987		Methylobacterium	-0.649839	0.216711	0.0157715
					Methanosphaera	1.21554	0.395865	0.0134979		Ruminococcaceae.UCG.004	-0.75084	0.240563	0.0121604
					Phocea	1.19324	0.263317	0.000423148		Erysipelotrichaceae.UCG.008	-0.766486	0.266553	0.0203093
					Christensenella	1.15269	0.306929	0.00282432		Candidatus.Methanoplasma	-1.01656	0.416835	0.0499619
					Lachnospiraceae.FCS020.group	1.1399	0.386091	0.0174305		Ruminiclostridium.9	-1.03002	0.356899	0.0203093
					Bacteria_Actinobacteria_Coriobacteriia_Coriobacteriales_Coriobacteriales.Incertae.Sedis_uncultured	1.13796	0.42965	0.0324264		unidentified.rumen.bacterium.RF39	-1.07224	0.407098	0.0336004
					Bacteria_Bacteroidetes_Bacteroidia_Bacteroidales_Muribaculaceae_uncultured.rumen.bacterium	1.10816	0.440281	0.0417976		Eisenbergiella	-1.12349	0.455017	0.0468503
					Erysipelotrichaceae.UCG.006	1.08107	0.414619	0.035042		Rikenella	-1.23552	0.489574	0.0416999
					Clavibacter	1.06639	0.252023	0.000884948		Pygmaiobacter	-1.25696	0.45713	0.0267484
					Marvinbryantia	0.93236	0.274203	0.00647165		Enterorhabdus	-1.26682	0.384862	0.00825966
					Phascolarctobacterium	0.924263	0.239954	0.00229439		Parvibacter	-1.30239	0.410872	0.0111166
					Methylobacterium	-0.609485	0.211224	0.0201481		Anaerofustis	-1.31257	0.284554	0.000347791
					Erysipelotrichaceae.UCG.008	-0.726132	0.259803	0.0240792		Bacteria_Lentisphaerae_Lentisphaeria_Victivallales_Victivallaceae_uncultured.bacterium	-1.39634	0.462217	0.0152229
					Ruminococcaceae.UCG.004	-0.81638	0.234471	0.00520759		Coprococcus.1	-1.41117	0.482365	0.0183965
					Bacteria_Firmicutes_Clostridia_Clostridiales_Ruminococcaceae_uncultured	-0.999778	0.387916	0.0370839		Solobacterium	-1.43122	0.545726	0.0340264
					unidentified.rumen.bacterium.RF39	-1.01278	0.396202	0.0392614		Coprobacillus	-1.50207	0.418406	0.00417517
					Rikenella	-1.19458	0.477147	0.0433727		Ruminococcaceae.UCG.007	-1.52347	0.316846	0.000217963
					Pygmaiobacter	-1.22348	0.445038	0.0267484		Lachnospiraceae.XPB1014.group	-1.56991	0.544991	0.0203093
					Erysipelotrichaceae.UCG.009	-1.37853	0.397101	0.00533234		Saccharofermentans	-1.63932	0.527797	0.0125539
					Bacteria_Lentisphaerae_Lentisphaeria_Victivallales_Victivallaceae_uncultured.bacterium	-1.3791	0.449826	0.0137865		Hydrogenoanaerobacterium	-1.65412	0.355504	0.00031484
					Anaerofustis	-1.39393	0.277349	0.000128791		Bacteria_Tenericutes_Mollicutes_Mollicutes.RF39_uncultured.bacterium_uncultured.bacterium	-1.68175	0.641745	0.0342441
					Saccharofermentans	-1.45997	0.514433	0.022071		Atopobium	-1.69386	0.41496	0.00131158
					Coprobacillus	-1.46699	0.407566	0.00411034		Sanguibacteroides	-1.77449	0.269074	2.90966e-06
					Ruminococcaceae.UCG.007	-1.48312	0.308824	0.000219782		Family.XIII.UCG.001	-1.82404	0.3646	0.000142522
					DNF00809	-1.48593	0.361015	0.00119664		Anaerofilum	-1.84565	0.595707	0.0127587
					Coprococcus.1	-1.52127	0.470151	0.00932044		Bacteria_Lentisphaerae_Lentisphaeria_Victivallales_Victivallaceae_uncultured.rumen.bacterium	-1.84641	0.391075	0.000263425
					Lachnospiraceae.XPB1014.group	-1.52911	0.531168	0.0203093		Papillibacter	-1.90758	0.399624	0.000233435
					Bacteria_Tenericutes_Mollicutes_Mollicutes.RF39_uncultured.bacterium_uncultured.bacterium	-1.57622	0.624645	0.0416999		Lachnospiraceae.UCG.002	-1.92619	0.360984	6.06596e-05
					Anaerovorax	-1.58658	0.360207	0.000620618		Cerasicoccus	-1.9586	0.667494	0.0180565
					Parvibacter	-1.58807	0.399747	0.00176223		Erysipelotrichaceae.UCG.009	-1.96005	0.407417	0.000217963
					Anaerofilum	-1.59063	0.580623	0.0269396		Bacteria_Kiritimatiellaeota_Kiritimatiellae_WCHB1.41_uncultured.rumen.bacterium_uncultured.rumen.bacterium	-2.02852	0.474778	0.000821898
					Atopobium	-1.60226	0.404453	0.00176223		Bacteria_Proteobacteria_Alphaproteobacteria_Rhodospirillales_uncultured_uncultured.rumen.bacterium	-2.08577	0.795872	0.03403
					Lachnospiraceae.UCG.002	-1.63734	0.351844	0.00031484		Bacteria_Firmicutes_Clostridia_Clostridiales_Christensenellaceae_uncultured	-2.10747	0.341112	8.48324e-06
					X.Eubacterium..ruminantium.group	-1.66877	0.622412	0.0304402		Bacteria_Firmicutes_Clostridia_Clostridiales_Clostridiales.vadinBB60.group_uncultured.bacterium	-2.12817	0.644384	0.00806437
					Sanguibacteroides	-1.73413	0.262261	2.90048e-06		Candidatus.Soleaferrea	-2.17421	0.503146	0.000729003
					Ruminococcaceae.UCG.005	-1.79451	0.709634	0.0411421		DNF00809	-2.18133	0.370393	1.56208e-05
					Bacteria_Lentisphaerae_Lentisphaeria_Victivallales_Victivallaceae_uncultured.rumen.bacterium	-1.80605	0.381173	0.000254426		Streptococcus	-2.18314	0.696351	0.0117706
					Papillibacter	-1.82233	0.389506	0.000296589		Mailhella	-2.20402	0.738974	0.016253
					Anaeroplasma	-1.82551	0.653877	0.0244889		Christensenellaceae.R.7.group	-2.26516	0.753095	0.0154617
					Caproiciproducens	-1.83034	0.550928	0.00768243		Bacteria_Tenericutes_Mollicutes_Mollicutes.RF39_uncultured.prokaryote_uncultured.prokaryote	-2.29134	0.511158	0.000477812
					X.Eubacterium..coprostanoligenes.group	-1.8457	0.673905	0.0269396		X.Eubacterium..brachy.group	-2.35059	0.749392	0.0117706
					Cerasicoccus	-1.91825	0.650593	0.0174762		Tyzzerella	-2.50776	0.648668	0.00215972
					Dielma	-1.92192	0.590714	0.00892451		Ruminiclostridium.1	-2.58349	0.660749	0.00194991
					Lachnospiraceae.UCG.007	-1.95144	0.599395	0.0089117		Methanocorpusculum	-2.61143	0.732146	0.00439846
					Mailhella	-1.96965	0.720263	0.027129		Bacteria_Tenericutes_Mollicutes_Mollicutes.RF39_uncultured.rumen.bacterium_uncultured.rumen.bacterium	-2.66048	0.577225	0.000347791
					X.Eubacterium..hallii.group	-2.04346	0.661147	0.0129063		Romboutsia	-2.69678	0.929689	0.0194618
					Bacteria_Firmicutes_Clostridia_Clostridiales_Christensenellaceae_uncultured	-2.05988	0.332222	8.27689e-06		Bacteria_Firmicutes_Clostridia_Clostridiales_Clostridiales.vadinBB60.group_uncultured.rumen.bacterium	-2.76322	0.370843	5.15064e-07
					Family.XIII.UCG.001	-2.07779	0.354863	1.80667e-05		Ruminiclostridium	-2.76522	0.481027	2.17637e-05
					Tyzzerella	-2.15375	0.632244	0.00628101		X.Anaerorhabdus..furcosa.group	-2.81276	0.425394	2.90048e-06
					Hydrogenoanaerobacterium	-2.1869	0.346502	6.12833e-06		Ruminococcaceae.UCG.013	-2.87115	0.802409	0.0042063
					Bacteria_Firmicutes_Clostridia_Clostridiales_Clostridiales.vadinBB60.group_uncultured.bacterium	-2.19737	0.628068	0.00501872		Tyzzerella.4	-2.88841	0.810122	0.00433651
					Bacteria_Kiritimatiellaeota_Kiritimatiellae_WCHB1.41_uncultured.rumen.bacterium_uncultured.rumen.bacterium	-2.2323	0.462756	0.000212709		Bacteria_Bacteroidetes_Bacteroidia_Bacteroidales_uncultured_uncultured.Bacteroidales.bacterium	-2.92903	0.890152	0.00825966
					X.Eubacterium..brachy.group	-2.27544	0.730417	0.0123011		Bacteria_Tenericutes_Mollicutes_EMP.G18_uncultured.Mollicutes.bacterium_uncultured.Mollicutes.bacterium	-3.03353	0.640541	0.000254426
					Bacteria_Tenericutes_Mollicutes_Izimaplasmatales_gut.metagenome_gut.metagenome	-2.33038	0.873133	0.0310506		Turicibacter	-3.09318	0.836316	0.0031779
					X.Eubacterium..nodatum.group	-2.38562	0.484684	0.000165624		Bacteria_Cyanobacteria_Melainabacteria_Gastranaerophilales_uncultured.rumen.bacterium_uncultured.rumen.bacterium	-3.15248	0.616154	0.000108054
					Bacteria_Tenericutes_Mollicutes_EMP.G18_uncultured.Mollicutes.bacterium_uncultured.Mollicutes.bacterium	-2.47444	0.624323	0.00176223		Clostridioides	-3.26829	0.677723	0.000212709
					Alistipes	-2.48737	0.743766	0.00745318		Ruminococcaceae.NK4A214.group	-3.30836	0.577541	2.24618e-05
					Romboutsia	-2.54699	0.906149	0.0232212		Bacteria_Cyanobacteria_Melainabacteria_Gastranaerophilales_uncultured.bacterium_uncultured.bacterium	-3.3194	0.628223	6.87346e-05
					Ruminococcaceae.NK4A214.group	-2.57314	0.562917	0.000379487		Ruminococcaceae.UCG.002	-3.32385	0.616215	5.28658e-05
					Clostridioides	-2.57352	0.660562	0.00200053		Bacteria_Bacteroidetes_Bacteroidia_Bacteroidales_Paludibacteraceae_uncultured	-3.37203	0.814693	0.00116258
					Candidatus.Soleaferrea	-2.59056	0.490406	6.87346e-05		Ruminococcaceae.UCG.009	-3.37421	0.658363	0.000101856
					Bacteria_Tenericutes_Mollicutes_Mollicutes.RF39_uncultured.prokaryote_uncultured.prokaryote	-2.59208	0.498215	8.3429e-05		Bacteria_Firmicutes_Clostridia_Clostridiales_Family.XIII_uncultured	-3.38808	0.495057	1.81774e-06
					Methanocorpusculum	-2.59609	0.712715	0.0036701		Bacteria_Bacteroidetes_Bacteroidia_Bacteroidales_Bacteroidales.RF16.group_uncultured.Porphyromonadaceae.bacterium	-3.5306	0.956787	0.00321879
					Turicibacter	-2.65774	0.81514	0.00883641		Paeniclostridium	-3.58079	0.899664	0.00169301
					Christensenellaceae.R.7.group	-2.67382	0.734027	0.0035858		Prevotellaceae.UCG.004	-3.67216	0.86777	0.000884948
					Lachnospiraceae.NK3A20.group	-2.67765	0.71833	0.00299108		Lachnoclostridium.10	-3.67924	0.629484	1.70669e-05
					Bacteria_Bacteroidetes_Bacteroidia_Bacteroidales_uncultured_uncultured.Bacteroidales.bacterium	-2.88867	0.867613	0.00756885		Lachnospiraceae.NK3A20.group	-3.79968	0.736991	9.49992e-05
					X.Anaerorhabdus..furcosa.group	-2.89013	0.414623	1.40926e-06		Bacteria_Tenericutes_Mollicutes_Izimaplasmatales_uncultured.bacterium_uncultured.bacterium	-3.91942	0.590872	2.90966e-06
					Bacteria_Proteobacteria_Alphaproteobacteria_Rhodospirillales_uncultured_uncultured.rumen.bacterium	-2.93594	0.77572	0.00262938		Flavonifractor	-3.94116	0.541676	7.37719e-07
					Tyzzerella.4	-2.95357	0.789609	0.00293057		Ruminococcaceae.UCG.010	-4.12286	0.951448	0.000708833
					Ruminiclostridium.1	-2.9661	0.644018	0.000348034		dgA.11.gut.group	-4.19602	0.613122	1.81774e-06
					Ruminococcaceae.UCG.013	-3.00577	0.782092	0.00229101		Akkermansia	-4.42389	1.04054	0.000851228
					Flavonifractor	-3.02573	0.52796	2.24618e-05		p.1088.a5.gut.group	-4.62776	0.498314	1.21349e-08
					Bacteria_Cyanobacteria_Melainabacteria_Gastranaerophilales_uncultured.rumen.bacterium_uncultured.rumen.bacterium	-3.07193	0.600277	0.000108273		Bacteria_Bacteroidetes_Bacteroidia_Bacteroidales_F082_uncultured.bacterium	-5.0038	0.615826	1.20247e-07
					Bacteria_Firmicutes_Clostridia_Clostridiales_Family.XIII_uncultured	-3.13978	0.482522	3.58938e-06
					Ruminiclostridium	-3.14833	0.468847	2.31969e-06
					Bacteria_Firmicutes_Clostridia_Clostridiales_Clostridiales.vadinBB60.group_uncultured.rumen.bacterium	-3.22284	0.361453	2.33786e-08
					Bacteria_Tenericutes_Mollicutes_Mollicutes.RF39_uncultured.rumen.bacterium_uncultured.rumen.bacterium	-3.29517	0.562609	1.67176e-05
					Bacteria_Bacteroidetes_Bacteroidia_Bacteroidales_Paludibacteraceae_uncultured	-3.3206	0.793554	0.00104196
					Campylobacter	-3.32107	1.01261	0.00846499
					Paeniclostridium	-3.4154	0.876884	0.00200053
					Lachnoclostridium.10	-3.61356	0.613545	1.56208e-05
					Bacteria_Cyanobacteria_Melainabacteria_Gastranaerophilales_uncultured.bacterium_uncultured.bacterium	-3.73629	0.612316	9.18958e-06
					Ruminococcaceae.UCG.009	-3.92488	0.641693	8.95928e-06
					Ruminococcaceae.UCG.002	-3.94101	0.600612	3.12633e-06
					Bacteria_Bacteroidetes_Bacteroidia_Bacteroidales_Bacteroidales.RF16.group_uncultured.Porphyromonadaceae.bacterium	-3.98256	0.932561	0.000821898
					Bacteria_Tenericutes_Mollicutes_Izimaplasmatales_uncultured.bacterium_uncultured.bacterium	-4.09308	0.575316	1.15594e-06
					dgA.11.gut.group	-4.15567	0.597598	1.42816e-06
					Prevotellaceae.UCG.004	-4.31801	0.845797	0.000106961
					Ruminococcaceae.UCG.010	-4.54741	0.927357	0.000173316
					p.1088.a5.gut.group	-4.5874	0.485696	9.98472e-09
					Bacteria_Bacteroidetes_Bacteroidia_Bacteroidales_F082_uncultured.bacterium	-4.96344	0.600233	9.6568e-08
					Akkermansia	-5.52737	1.01419	4.62157e-05
